# Supplementary material for: Genetic and clinical evidence implicates a potential Parasutterella–sphingomyelin pathway in diabetic nephropathy
Source: Front Microbiol. 2026 Jul 16;17:1848678. doi: 10.3389/fmicb.2026.1848678 (PMC13422506; doi:10.3389/fmicb.2026.1848678)
Supplement: Supplementary file 4 [file Table_2.xlsx]

## Sheet: Tables of Contents
Tables of Contents
Supplementary Table 1. 2811 SNPs for the 211 taxonomies from MiBioGen consortium in MR analysis of GM on DN phenotype
Supplementary Table 2. 9201 SNPs for the 473 taxonomies from FINRISK consortium in MR analysis of GM on DN phenotype
Supplementary Table 3. 2488 SNPs for the 205 taxonomies from Dutch Microbiome Project in MR analysis of GM on DN phenotype
Supplementary Table 4. Harmonised SNP-level information for MR associations between gut microbiota and diabetic nephropathy
Supplementary Table 5. Harmonised SNP-level information for MR associations between gut microbiota and estimated glomerular filtration rate
Supplementary Table 6. Harmonised SNP-level information for MR associations between gut microbiota and urinary albumin-to-creatinine ratio
Supplementary Table 7. Harmonised SNP-level information for MR associations between plasma metabolites and DN-related phenotypes
Supplementary Table 8. Sensitivity analyses of MR associations between gut microbiota and diabetic nephropathy
Supplementary Table 9. Sensitivity analyses of MR associations between gut microbiota and estimated glomerular filtration rate
Supplementary Table 10. Sensitivity analyses of MR associations between gut microbiota and urinary albumin-to-creatinine ratio
Supplementary Table 11. Sensitivity analyses of MR associations between plasma metabolites and DN-related phenotypes
Supplementary Table 12. Bidirectional MR results between gut microbiota and DN
Supplementary Table 13. Bidirectional MR results between gut microbiota and eGFR
Supplementary Table 14. Bidirectional MR results between gut microbiota and UACR
Supplementary Table 15. Bidirectional MR results between Plasma metabolites and DN phenotype
Supplementary Table 16. Summary of bidirectional Mendelian randomization results for gut microbiota and metabolites associated with DN
Supplementary Table 17. Summary of bidirectional Mendelian randomization results for gut microbiota and metabolites associated with eGFR
Supplementary Table 18. Summary of bidirectional Mendelian randomization results for gut microbiota and metabolites associated with UACR
Supplementary Table 19. Mediation effects of plasma metabolites in the association between gut microbiota and DN phenotype

## Sheet: Table S1
Supplementary Table 1. 2811 SNPs for the 211 taxonomies from MiBioGen consortium in MR analysis of GM on DN phenotype
id.exposure	chr.exposure	pos.exposure	SNP	effect_allele.exposure	other_allele.exposure	eaf.exposure	beta.exposure	se.exposure	pval.exposure	samplesize.exposure	exposure	F value
ebi-a-GCST90016908	2	136616754	rs182549	C	T	0.4911	0.111489	0.012066	3.79006e-20	16313	class.Actinobacteria.id.419	85.3772
ebi-a-GCST90016908	1	207003553	rs6660520	A	G	0.2147	0.0711483	0.0134495	1.10652e-07	16308	class.Actinobacteria.id.419	27.9843
ebi-a-GCST90016908	16	81776768	rs8047955	A	G	0.3519	0.0575815	0.0116762	8.33727e-07	16306	class.Actinobacteria.id.419	24.3199
ebi-a-GCST90016908	13	112859829	rs7322849	T	C	0.0964	0.0944467	0.0192976	6.20794e-07	16313	class.Actinobacteria.id.419	23.9534
ebi-a-GCST90016908	15	94852795	rs72767435	T	C	0.0676	-0.126352	0.0273626	2.56804e-06	12898	class.Actinobacteria.id.419	21.3231
ebi-a-GCST90016908	22	35567355	rs134366	G	A	0.0596	0.111877	0.023501	1.50428e-06	14302	class.Actinobacteria.id.419	22.6624
ebi-a-GCST90016908	12	20378911	rs10841473	G	C	0.2704	-0.0583765	0.0123353	2.5936e-06	16311	class.Actinobacteria.id.419	22.3962
ebi-a-GCST90016908	5	475408	rs11745923	G	T	0.3966	0.0563759	0.0115529	1.58131e-06	16312	class.Actinobacteria.id.419	23.8124
ebi-a-GCST90016908	10	126110032	rs1515761	T	C	0.1332	0.0762317	0.0169884	4.96362e-06	15525	class.Actinobacteria.id.419	20.1357
ebi-a-GCST90016908	15	49208992	rs12899991	A	T	0.16	0.0719923	0.0154661	4.02818e-06	16182	class.Actinobacteria.id.419	21.6676
ebi-a-GCST90016908	1	114665485	rs12049045	A	G	0.3817	0.0510452	0.0114325	8.62622e-06	16311	class.Actinobacteria.id.419	19.9356
ebi-a-GCST90016908	2	161611969	rs1376754	G	A	0.4702	0.0509242	0.0112503	6.71385e-06	16182	class.Actinobacteria.id.419	20.489
ebi-a-GCST90016908	17	75348675	rs11655079	T	C	0.2495	-0.0560674	0.0124286	5.92512e-06	16309	class.Actinobacteria.id.419	20.3507
ebi-a-GCST90016908	5	18019549	rs7700479	T	A	0.0795	-0.0769653	0.0173933	8.62148e-06	16313	class.Actinobacteria.id.419	19.5807
ebi-a-GCST90016908	8	65654844	rs80083040	T	G	0.0517	0.155784	0.0348017	8.62105e-06	8003	class.Actinobacteria.id.419	20.0376
ebi-a-GCST90016908	7	95654718	rs961091	G	A	0.4334	0.0501255	0.011255	8.67593e-06	16311	class.Actinobacteria.id.419	19.8348
ebi-a-GCST90016908	11	71221248	rs4945008	A	G	0.3002	0.0540741	0.0121393	5.39237e-06	16313	class.Actinobacteria.id.419	19.8421
ebi-a-GCST90016908	6	14617591	rs857444	C	T	0.3608	0.0509553	0.011539	8.92233e-06	16312	class.Actinobacteria.id.419	19.5002
ebi-a-GCST90016909	3	13726736	rs9813022	A	G	0.3022	-0.0751277	0.0153867	1.05333e-06	9593	class.Alphaproteobacteria.id.2379	23.8403
ebi-a-GCST90016909	2	169033340	rs76784716	A	G	0.0716	0.133271	0.0267738	5.09141e-07	9593	class.Alphaproteobacteria.id.2379	24.7773
ebi-a-GCST90016909	9	95517807	rs140912403	C	T	0.0646	-0.160677	0.0317708	6.20363e-07	8520	class.Alphaproteobacteria.id.2379	25.5772
ebi-a-GCST90016909	2	75630344	rs34569731	A	G	0.335	0.0705145	0.0157564	7.37916e-06	9115	class.Alphaproteobacteria.id.2379	20.0283
ebi-a-GCST90016909	1	14238305	rs10803434	A	T	0.4513	-0.0692742	0.0148866	3.55434e-06	9115	class.Alphaproteobacteria.id.2379	21.6546
ebi-a-GCST90016909	3	84471266	rs55876211	C	T	0.172	-0.080811	0.0184159	7.53639e-06	9589	class.Alphaproteobacteria.id.2379	19.2554
ebi-a-GCST90016909	12	89471235	rs7960664	G	A	0.1511	0.0969489	0.0215149	8.84301e-06	9596	class.Alphaproteobacteria.id.2379	20.3053
ebi-a-GCST90016909	3	59982336	rs17061716	G	C	0.1372	0.0927341	0.0207569	9.33258e-06	9465	class.Alphaproteobacteria.id.2379	19.9597
ebi-a-GCST90016909	19	28641647	rs12977163	G	C	0.3678	0.0690234	0.0153829	7.14185e-06	9115	class.Alphaproteobacteria.id.2379	20.1333
ebi-a-GCST90016909	3	176407911	rs62285697	C	T	0.1998	0.0805256	0.0180912	9.75933e-06	9115	class.Alphaproteobacteria.id.2379	19.8123
ebi-a-GCST90016910	8	10143164	rs2952251	A	G	0.2525	-0.0598868	0.0123903	1.07895e-06	17360	class.Bacilli.id.1673	23.3615
ebi-a-GCST90016910	5	174173171	rs77558518	A	G	0.0646	-0.107255	0.0222879	1.33772e-06	15836	class.Bacilli.id.1673	23.1577
ebi-a-GCST90016910	1	200418805	rs57872228	C	T	0.171	-0.0714773	0.0146647	9.21977e-07	17375	class.Bacilli.id.1673	23.7569
ebi-a-GCST90016910	16	991253	rs35344081	G	A	0.2406	0.0619529	0.0127066	1.01498e-06	17374	class.Bacilli.id.1673	23.7718
ebi-a-GCST90016910	7	36349586	rs78938557	T	C	0.0676	0.108007	0.0232858	1.06891e-06	15226	class.Bacilli.id.1673	21.5142
ebi-a-GCST90016910	4	98049499	rs11730038	G	A	0.2406	-0.0630747	0.0128717	1.96025e-06	17377	class.Bacilli.id.1673	24.0124
ebi-a-GCST90016910	3	94153993	rs76717940	T	A	0.0606	0.156331	0.0325945	1.0725e-06	8017	class.Bacilli.id.1673	23.004
ebi-a-GCST90016910	3	4800550	rs1962325	C	G	0.3191	0.0554219	0.0114789	1.38434e-06	17356	class.Bacilli.id.1673	23.3109
ebi-a-GCST90016910	6	67570929	rs74352383	T	A	0.0944	-0.104496	0.0217083	1.52752e-06	16519	class.Bacilli.id.1673	23.171
ebi-a-GCST90016910	13	24973509	rs9581006	C	T	0.0457	0.225309	0.0467697	1.79458e-06	4253	class.Bacilli.id.1673	23.2075
ebi-a-GCST90016910	12	100585559	rs11110282	A	G	0.0676	-0.101189	0.0217379	4.85442e-06	16026	class.Bacilli.id.1673	21.6688
ebi-a-GCST90016910	17	40835649	rs4028634	T	C	0.4254	0.0520614	0.0109842	2.2076e-06	17377	class.Bacilli.id.1673	22.4646
ebi-a-GCST90016910	15	58738075	rs694949	A	G	0.1223	-0.081146	0.0180042	7.59585e-06	16600	class.Bacilli.id.1673	20.3135
ebi-a-GCST90016910	11	8332350	rs12797734	T	C	0.2525	0.0572158	0.0126793	7.21166e-06	16902	class.Bacilli.id.1673	20.363
ebi-a-GCST90016910	9	101101172	rs28564647	T	G	0.2058	-0.0613034	0.0137579	7.81199e-06	17368	class.Bacilli.id.1673	19.8548
ebi-a-GCST90016910	4	151687420	rs7666190	C	A	0.0626	-0.104044	0.0247934	8.46829e-06	10436	class.Bacilli.id.1673	17.6102
ebi-a-GCST90016910	4	7431487	rs4459992	T	C	0.3201	0.0535854	0.0116362	4.29836e-06	17362	class.Bacilli.id.1673	21.2066
ebi-a-GCST90016910	19	51959855	rs34989881	A	G	0.0656	0.111056	0.0246039	6.54586e-06	12966	class.Bacilli.id.1673	20.374
ebi-a-GCST90016910	4	184681021	rs111552159	C	G	0.0636	0.128032	0.0286921	9.12818e-06	11350	class.Bacilli.id.1673	19.9118
ebi-a-GCST90016910	3	64398863	rs13068444	A	G	0.1928	0.0601035	0.0136407	9.53048e-06	17260	class.Bacilli.id.1673	19.4144
ebi-a-GCST90016910	2	231723657	rs1595463	C	A	0.4871	0.0476864	0.0108547	7.9738e-06	17358	class.Bacilli.id.1673	19.2998
ebi-a-GCST90016910	3	184371224	rs74663707	C	T	0.0726	0.0979154	0.0224074	8.45686e-06	15769	class.Bacilli.id.1673	19.095
ebi-a-GCST90016911	13	70523029	rs55773148	G	A	0.0527	-0.121514	0.0236759	3.89585e-07	11349	class.Bacteroidia.id.912	26.3413
ebi-a-GCST90016911	3	89339527	rs7631304	G	A	0.17	-0.0645771	0.0132957	8.36781e-07	18334	class.Bacteroidia.id.912	23.5902
ebi-a-GCST90016911	17	6461200	rs73975615	G	A	0.0109	-0.207018	0.0442633	1.21616e-06	3350	class.Bacteroidia.id.912	21.874
ebi-a-GCST90016911	14	59317502	rs111845179	T	C	0.0616	0.102648	0.0213843	9.23988e-07	16393	class.Bacteroidia.id.912	23.0415
ebi-a-GCST90016911	2	53831026	rs2032750	T	C	0.4513	-0.0508393	0.0106807	1.91509e-06	17853	class.Bacteroidia.id.912	22.6567
ebi-a-GCST90016911	1	176792690	rs7546249	T	A	0.2455	-0.0567113	0.0118386	1.54814e-06	18333	class.Bacteroidia.id.912	22.9477
ebi-a-GCST90016911	16	74290641	rs929878	C	T	0.2445	-0.0548532	0.012153	4.73377e-06	18334	class.Bacteroidia.id.912	20.3723
ebi-a-GCST90016911	9	116888284	rs13291169	C	G	0.16	0.0689676	0.0148765	3.74579e-06	17513	class.Bacteroidia.id.912	21.4926
ebi-a-GCST90016911	22	27433885	rs17343978	A	C	0.2604	-0.0552057	0.0120278	8.35928e-06	18334	class.Bacteroidia.id.912	21.0668
ebi-a-GCST90016911	1	157495438	rs72706335	T	C	0.0656	-0.22241	0.0493458	7.65519e-06	3819	class.Bacteroidia.id.912	20.3145
ebi-a-GCST90016911	10	39062269	rs11146701	A	G	0.4254	0.0473596	0.010541	7.08228e-06	18220	class.Bacteroidia.id.912	20.1861
ebi-a-GCST90016911	8	70916181	rs62531359	T	G	0.1451	0.0655728	0.0149891	9.08665e-06	18320	class.Bacteroidia.id.912	19.1381
ebi-a-GCST90016911	2	213189994	rs4146051	A	G	0.0557	-0.107377	0.0245661	8.76426e-06	11372	class.Bacteroidia.id.912	19.1051
ebi-a-GCST90016911	8	13110185	rs79585701	A	C	0.1292	0.0646823	0.0149628	9.98589e-06	18334	class.Bacteroidia.id.912	18.6872
ebi-a-GCST90016911	3	195936789	rs4916508	G	A	0.4354	-0.0466729	0.0105312	8.47116e-06	18324	class.Bacteroidia.id.912	19.6413
ebi-a-GCST90016911	9	136493820	rs62575403	C	T	0.0437	0.140055	0.0311128	7.06129e-06	9668	class.Bacteroidia.id.912	20.2636
ebi-a-GCST90016912	4	45642485	rs4033856	C	T	0.1292	0.0832423	0.0167237	5.17166e-07	15945	class.Betaproteobacteria.id.2867	24.7756
ebi-a-GCST90016912	3	193456274	rs2367850	G	C	0.2207	0.064006	0.0130374	9.11762e-07	16717	class.Betaproteobacteria.id.2867	24.1022
ebi-a-GCST90016912	2	239888758	rs12467854	G	C	0.2078	0.0641363	0.0131766	1.09863e-06	17038	class.Betaproteobacteria.id.2867	23.6918
ebi-a-GCST90016912	20	30596130	rs6087811	T	G	0.0815	-0.0978177	0.0198522	7.44305e-07	16184	class.Betaproteobacteria.id.2867	24.2783
ebi-a-GCST90016912	5	173497796	rs62395635	T	C	0.0706	0.109741	0.0236	2.94091e-06	15108	class.Betaproteobacteria.id.2867	21.6228
ebi-a-GCST90016912	7	111285025	rs2613606	C	T	0.3936	-0.0513106	0.0109091	2.19817e-06	17146	class.Betaproteobacteria.id.2867	22.1226
ebi-a-GCST90016912	1	153240013	rs1928341	A	G	0.4215	0.0525581	0.0110408	2.01529e-06	17150	class.Betaproteobacteria.id.2867	22.661
ebi-a-GCST90016912	9	84206018	rs72747231	C	G	0.0417	-0.137281	0.0290338	2.05511e-06	11344	class.Betaproteobacteria.id.2867	22.3569
ebi-a-GCST90016912	3	70592215	rs11128180	A	G	0.2237	0.0592944	0.0128769	3.67144e-06	17151	class.Betaproteobacteria.id.2867	21.2033
ebi-a-GCST90016912	13	58689340	rs2321387	G	A	0.5298	-0.0494596	0.0109424	5.80036e-06	17149	class.Betaproteobacteria.id.2867	20.4304
ebi-a-GCST90016912	4	23588462	rs1511453	A	G	0.0636	0.0923492	0.0199158	4.75765e-06	17085	class.Betaproteobacteria.id.2867	21.5016
ebi-a-GCST90016912	18	26569901	rs9964679	A	G	0.3101	0.052911	0.0114866	4.8458e-06	17151	class.Betaproteobacteria.id.2867	21.2183
ebi-a-GCST90016912	8	112732674	rs56386628	C	T	0.2177	-0.0622252	0.0135688	5.86955e-06	17147	class.Betaproteobacteria.id.2867	21.0306
ebi-a-GCST90016912	9	104899117	rs320161	A	G	0.2753	0.0572286	0.01262	7.33242e-06	17035	class.Betaproteobacteria.id.2867	20.5641
ebi-a-GCST90016912	15	56786407	rs75242906	C	T	0.0537	-0.121083	0.028075	9.27278e-06	10803	class.Betaproteobacteria.id.2867	18.6007
ebi-a-GCST90016913	4	152131744	rs6815608	T	C	0.0845	0.103803	0.0210883	4.01857e-07	16731	class.Clostridia.id.1859	24.2292
ebi-a-GCST90016913	21	40703251	rs112334273	G	A	0.2455	0.0641008	0.0127404	3.81407e-07	18217	class.Clostridia.id.1859	25.3141
ebi-a-GCST90016913	4	161507301	rs6814436	T	C	0.1322	0.0739995	0.0150815	9.65098e-07	18336	class.Clostridia.id.1859	24.0751
ebi-a-GCST90016913	18	48792829	rs72915163	T	C	0.2654	-0.0581025	0.0120557	1.34295e-06	18317	class.Clostridia.id.1859	23.2275
ebi-a-GCST90016913	14	52494072	rs2273429	A	G	0.1074	-0.0724037	0.0153105	4.52136e-06	18337	class.Clostridia.id.1859	22.3637
ebi-a-GCST90016913	12	5942519	rs10774377	A	G	0.334	0.052659	0.0113858	3.24401e-06	18330	class.Clostridia.id.1859	21.3902
ebi-a-GCST90016913	5	149077788	rs13179700	T	C	0.3549	0.0511937	0.0109569	3.37083e-06	18338	class.Clostridia.id.1859	21.8303
ebi-a-GCST90016913	6	163743050	rs6934062	G	C	0.2843	0.0524406	0.0116115	6.53083e-06	17859	class.Clostridia.id.1859	20.3965
ebi-a-GCST90016913	5	105060362	rs1842454	G	A	0.2068	-0.0547202	0.0127338	8.72023e-06	18340	class.Clostridia.id.1859	18.4662
ebi-a-GCST90016913	2	231676041	rs10209007	G	C	0.0795	0.0794173	0.0182427	9.89343e-06	17812	class.Clostridia.id.1859	18.9518
ebi-a-GCST90016913	3	131371980	rs76767978	G	A	0.1183	0.0698882	0.0156319	8.398e-06	18329	class.Clostridia.id.1859	19.9888
ebi-a-GCST90016913	4	7420184	rs13105690	T	C	0.2674	-0.0529097	0.011818	8.7779e-06	18340	class.Clostridia.id.1859	20.044
ebi-a-GCST90016913	6	12397187	rs76860606	C	G	0.0716	0.0947036	0.0225117	7.53167e-06	17579	class.Clostridia.id.1859	17.6977
ebi-a-GCST90016913	5	35770550	rs72738886	T	C	0.0775	0.086617	0.0190393	8.24241e-06	16934	class.Clostridia.id.1859	20.6969
ebi-a-GCST90016913	20	50803760	rs7269302	A	T	0.0706	-0.0963981	0.0212007	9.04045e-06	17405	class.Clostridia.id.1859	20.6746
ebi-a-GCST90016913	3	89268714	rs6797343	G	T	0.174	0.0592279	0.0134556	9.35647e-06	18340	class.Clostridia.id.1859	19.3751
ebi-a-GCST90016913	2	116724915	rs13421739	C	G	0.0567	0.0888472	0.0179655	9.54199e-06	18340	class.Clostridia.id.1859	24.4574
ebi-a-GCST90016914	10	65799217	rs719099	A	G	0.1362	0.0778402	0.0155815	5.43317e-07	17687	class.Coriobacteriia.id.809	24.9568
ebi-a-GCST90016914	1	176571431	rs240104	T	C	0.2445	-0.0603429	0.0126849	1.51603e-06	17577	class.Coriobacteriia.id.809	22.6296
ebi-a-GCST90016914	10	1922731	rs11250875	T	C	0.2087	0.06075	0.0130939	4.82844e-06	17690	class.Coriobacteriia.id.809	21.5256
ebi-a-GCST90016914	17	37376685	rs34739816	G	T	0.0815	0.0965017	0.0207666	3.88358e-06	16593	class.Coriobacteriia.id.809	21.5943
ebi-a-GCST90016914	5	125460084	rs76779974	C	G	0.1123	0.0774888	0.0171877	5.63091e-06	16419	class.Coriobacteriia.id.809	20.3256
ebi-a-GCST90016914	5	459415	rs80046645	C	G	0.0408	0.25584	0.0561995	4.65689e-06	3204	class.Coriobacteriia.id.809	20.7239
ebi-a-GCST90016914	20	62072077	rs67561917	A	G	0.1421	-0.0714367	0.0154113	5.39129e-06	17333	class.Coriobacteriia.id.809	21.4863
ebi-a-GCST90016914	9	136512906	rs3025411	A	G	0.1044	0.0926543	0.0209468	8.26912e-06	15671	class.Coriobacteriia.id.809	19.5657
ebi-a-GCST90016914	17	8121332	rs11656361	A	C	0.1292	0.0773006	0.017553	8.02017e-06	16665	class.Coriobacteriia.id.809	19.3939
ebi-a-GCST90016914	5	90471451	rs1397793	G	A	0.3857	-0.0498855	0.0112446	9.77381e-06	17527	class.Coriobacteriia.id.809	19.6815
ebi-a-GCST90016914	15	86433579	rs11073596	T	G	0.34	0.0510212	0.0114339	8.14449e-06	17527	class.Coriobacteriia.id.809	19.9118
ebi-a-GCST90016914	3	11654412	rs2442778	G	A	0.0457	-0.116408	0.0258545	9.02703e-06	13472	class.Coriobacteriia.id.809	20.2719
ebi-a-GCST90016914	7	24464799	rs62448869	T	A	0.4602	-0.0486059	0.0108982	7.87276e-06	17527	class.Coriobacteriia.id.809	19.8914
ebi-a-GCST90016914	7	105084680	rs13307134	C	T	0.2356	0.0565686	0.0126265	7.79931e-06	17527	class.Coriobacteriia.id.809	20.0718
ebi-a-GCST90016914	19	52895166	rs12974142	G	A	0.1083	0.0789796	0.0177205	8.51232e-06	17413	class.Coriobacteriia.id.809	19.8646
ebi-a-GCST90016914	14	39660509	rs8010111	G	A	0.0646	-0.103377	0.0229286	6.89624e-06	15996	class.Coriobacteriia.id.809	20.3278
ebi-a-GCST90016915	20	33694801	rs6058181	C	T	0.1233	0.0825716	0.0165958	3.39554e-07	15100	class.Deltaproteobacteria.id.3087	24.755
ebi-a-GCST90016915	17	2856662	rs4506934	C	T	0.1123	-0.0936514	0.02012	3.58887e-06	15061	class.Deltaproteobacteria.id.3087	21.6656
ebi-a-GCST90016915	9	81834426	rs17791387	A	G	0.1412	-0.0735881	0.0154246	1.60223e-06	15071	class.Deltaproteobacteria.id.3087	22.7607
ebi-a-GCST90016915	21	45064961	rs2838334	G	A	0.3231	0.0561722	0.0124124	5.44551e-06	15168	class.Deltaproteobacteria.id.3087	20.4801
ebi-a-GCST90016915	16	71541641	rs9928243	C	A	0.4254	-0.0538457	0.0117718	5.02081e-06	15167	class.Deltaproteobacteria.id.3087	20.9227
ebi-a-GCST90016915	10	11855599	rs11599763	T	C	0.3897	-0.0544219	0.0117397	3.94123e-06	15168	class.Deltaproteobacteria.id.3087	21.49
ebi-a-GCST90016915	9	15269705	rs112381107	C	T	0.0477	0.206594	0.0456908	4.63054e-06	4457	class.Deltaproteobacteria.id.3087	20.4446
ebi-a-GCST90016915	18	69312914	rs17084793	G	A	0.161	-0.0710762	0.015953	5.68634e-06	15164	class.Deltaproteobacteria.id.3087	19.8501
ebi-a-GCST90016915	1	203991605	rs2692012	A	G	0.0636	0.110335	0.0253336	3.14186e-06	13104	class.Deltaproteobacteria.id.3087	18.9685
ebi-a-GCST90016915	11	10658735	rs1035691	A	G	0.338	-0.055176	0.0121602	9.65172e-06	15168	class.Deltaproteobacteria.id.3087	20.5883
ebi-a-GCST90016915	15	96161065	rs62020470	A	G	0.2594	-0.0585411	0.0129358	4.85084e-06	15168	class.Deltaproteobacteria.id.3087	20.4801
ebi-a-GCST90016915	1	203308383	rs16851319	G	C	0.1869	-0.0705516	0.0150849	5.67888e-06	15154	class.Deltaproteobacteria.id.3087	21.8739
ebi-a-GCST90016915	2	233929283	rs3935584	C	T	0.496	-0.0523485	0.011566	7.50121e-06	15166	class.Deltaproteobacteria.id.3087	20.4851
ebi-a-GCST90016915	8	57867671	rs55744759	A	G	0.1163	-0.0779693	0.0170738	7.3137e-06	15168	class.Deltaproteobacteria.id.3087	20.8538
ebi-a-GCST90016916	8	38803551	rs62504403	C	T	0.2356	0.0681159	0.0127883	1.12265e-07	16981	class.Erysipelotrichia.id.2147	28.3706
ebi-a-GCST90016916	18	5830507	rs7234058	T	C	0.0974	-0.0945759	0.0194091	9.12341e-07	16874	class.Erysipelotrichia.id.2147	23.7438
ebi-a-GCST90016916	13	40385457	rs17530232	A	G	0.0765	0.10305	0.0224648	2.79123e-06	16622	class.Erysipelotrichia.id.2147	21.0423
ebi-a-GCST90016916	3	195793712	rs2300774	G	A	0.4076	0.0524152	0.0106784	8.95466e-07	18216	class.Erysipelotrichia.id.2147	24.0937
ebi-a-GCST90016916	17	70327224	rs35161940	T	C	0.1272	-0.0806041	0.0167641	1.8451e-06	18213	class.Erysipelotrichia.id.2147	23.1182
ebi-a-GCST90016916	10	133897233	rs10781552	C	T	0.3121	-0.0552212	0.0116074	2.33114e-06	17789	class.Erysipelotrichia.id.2147	22.6329
ebi-a-GCST90016916	14	56156504	rs8003149	C	T	0.2823	0.0538798	0.0116888	4.08475e-06	18213	class.Erysipelotrichia.id.2147	21.2477
ebi-a-GCST90016916	14	48997206	rs4078432	C	T	0.1809	-0.0608929	0.0133764	4.23104e-06	17789	class.Erysipelotrichia.id.2147	20.7232
ebi-a-GCST90016916	5	3002546	rs1074800	A	G	0.3986	0.0492438	0.010887	6.14583e-06	17789	class.Erysipelotrichia.id.2147	20.459
ebi-a-GCST90016916	14	80357610	rs56970041	T	G	0.1113	0.0724144	0.0164471	5.40344e-06	18217	class.Erysipelotrichia.id.2147	19.3854
ebi-a-GCST90016916	8	2954952	rs7826267	T	G	0.0746	-0.0839071	0.0199131	9.28449e-06	17586	class.Erysipelotrichia.id.2147	17.755
ebi-a-GCST90016916	1	64139196	rs1884466	C	T	0.4513	-0.0475363	0.0106939	9.52701e-06	18205	class.Erysipelotrichia.id.2147	19.7598
ebi-a-GCST90016916	1	97457427	rs290833	T	G	0.3688	-0.0497374	0.0111376	8.029e-06	17789	class.Erysipelotrichia.id.2147	19.9425
ebi-a-GCST90016917	2	167986992	rs6706173	A	C	0.1501	0.074251	0.0146392	1.99495e-07	16020	class.Gammaproteobacteria.id.3303	25.7257
ebi-a-GCST90016917	12	43572952	rs11181912	G	A	0.3449	-0.0579153	0.0118796	9.94762e-07	16017	class.Gammaproteobacteria.id.3303	23.7673
ebi-a-GCST90016917	18	48185248	rs79795896	A	G	0.0537	-0.15921	0.0351373	7.92404e-06	7577	class.Gammaproteobacteria.id.3303	20.5307
ebi-a-GCST90016917	10	48385682	rs2234691	T	C	0.9726	0.0762905	0.0171962	8.39264e-06	16011	class.Gammaproteobacteria.id.3303	19.6823
ebi-a-GCST90016917	8	115123937	rs6469506	T	A	0.3907	0.0541424	0.0116333	3.28982e-06	16023	class.Gammaproteobacteria.id.3303	21.6605
ebi-a-GCST90016917	1	186502694	rs12404135	A	G	0.1173	-0.0788843	0.0172415	8.89485e-06	15231	class.Gammaproteobacteria.id.3303	20.9329
ebi-a-GCST90016917	18	75633634	rs9973122	T	A	0.1421	0.0740614	0.0162596	6.77007e-06	15650	class.Gammaproteobacteria.id.3303	20.7473
ebi-a-GCST90016917	6	137612554	rs9494710	C	T	0.3757	-0.0549673	0.0120924	4.54607e-06	15650	class.Gammaproteobacteria.id.3303	20.6625
ebi-a-GCST90016917	3	18615903	rs75101789	C	T	0.1561	0.0729012	0.0163003	8.78789e-06	16024	class.Gammaproteobacteria.id.3303	20.0023
ebi-a-GCST90016918	21	21023966	rs2825714	A	G	0.1571	-0.13741	0.0289246	1.72211e-06	4734	class.Lentisphaeria.id.2250	22.5685
ebi-a-GCST90016918	15	25162535	rs17114848	G	A	0.1093	0.152377	0.0324332	4.05865e-06	4734	class.Lentisphaeria.id.2250	22.0729
ebi-a-GCST90016918	20	61394262	rs77599476	A	G	0.0656	0.230292	0.0480168	1.86133e-06	3722	class.Lentisphaeria.id.2250	23.0022
ebi-a-GCST90016918	7	146795379	rs11770843	C	T	0.2594	0.109431	0.0234879	1.90729e-06	4705	class.Lentisphaeria.id.2250	21.7066
ebi-a-GCST90016918	1	11943792	rs72640280	A	G	0.0537	0.220207	0.0486196	5.18035e-06	3816	class.Lentisphaeria.id.2250	20.5134
ebi-a-GCST90016918	9	111086170	rs62570196	C	T	0.0686	-0.21635	0.0439866	1.07926e-06	3712	class.Lentisphaeria.id.2250	24.1922
ebi-a-GCST90016918	5	94720245	rs2731834	C	G	0.2237	0.109438	0.023693	4.24358e-06	4733	class.Lentisphaeria.id.2250	21.3351
ebi-a-GCST90016918	13	20687179	rs2031282	A	G	0.17	0.122369	0.0270329	4.3826e-06	4734	class.Lentisphaeria.id.2250	20.4905
ebi-a-GCST90016918	15	101242690	rs1002941	G	A	0.2793	0.105025	0.0233484	8.14836e-06	4734	class.Lentisphaeria.id.2250	20.2334
ebi-a-GCST90016918	3	6223568	rs73113483	T	A	0.1233	-0.131217	0.0288713	8.66341e-06	4718	class.Lentisphaeria.id.2250	20.6561
ebi-a-GCST90016919	3	14306949	rs9864379	T	C	0.1133	-0.159735	0.0292553	5.3606e-08	5777	class.Melainabacteria.id.1589	29.8118
ebi-a-GCST90016919	16	80493705	rs11150282	T	C	0.3211	0.0989487	0.0196972	6.02892e-07	5873	class.Melainabacteria.id.1589	25.2356
ebi-a-GCST90016919	1	230523039	rs16851659	G	C	0.3887	-0.0896103	0.0186432	1.27487e-06	5884	class.Melainabacteria.id.1589	23.1033
ebi-a-GCST90016919	7	20010624	rs73074665	A	T	0.0855	0.166216	0.0355728	2.86608e-06	5758	class.Melainabacteria.id.1589	21.8328
ebi-a-GCST90016919	9	115975389	rs4129395	G	A	0.4264	0.0896187	0.0185106	1.48056e-06	5887	class.Melainabacteria.id.1589	23.44
ebi-a-GCST90016919	15	100747683	rs79790072	T	C	0.0567	0.226722	0.0487841	3.29009e-06	4107	class.Melainabacteria.id.1589	21.5989
ebi-a-GCST90016919	9	26184578	rs10738747	G	A	0.496	0.0814624	0.0184409	9.95804e-06	5884	class.Melainabacteria.id.1589	19.5141
ebi-a-GCST90016919	9	122046549	rs1221147	T	A	0.1561	0.123968	0.0278958	7.10737e-06	5768	class.Melainabacteria.id.1589	19.7488
ebi-a-GCST90016919	9	24648997	rs113884518	T	C	0.0487	-0.205352	0.0454982	8.0567e-06	4442	class.Melainabacteria.id.1589	20.3708
ebi-a-GCST90016919	18	1008278	rs789069	A	C	0.172	-0.103539	0.0234287	6.84635e-06	5879	class.Melainabacteria.id.1589	19.5305
ebi-a-GCST90016919	11	2937631	rs367480	G	A	0.4274	-0.083758	0.0185796	8.19925e-06	5887	class.Melainabacteria.id.1589	20.3226
ebi-a-GCST90016919	17	53906328	rs28678345	T	C	0.0467	0.214848	0.0470878	6.69088e-06	4323	class.Melainabacteria.id.1589	20.8184
ebi-a-GCST90016919	14	107061448	rs10148250	G	A	0.4563	0.0861928	0.0193381	8.67135e-06	5453	class.Melainabacteria.id.1589	19.8662
ebi-a-GCST90016920	2	125440268	rs10202904	T	G	0.4672	-0.121754	0.0235357	3.0143e-07	3695	class.Methanobacteria.id.119	26.7615
ebi-a-GCST90016920	13	41956181	rs73457410	A	G	0.0666	0.21534	0.0436695	1.40855e-06	3498	class.Methanobacteria.id.119	24.316
ebi-a-GCST90016920	3	15053083	rs6776814	T	C	0.0895	-0.199566	0.0411825	1.63062e-06	3385	class.Methanobacteria.id.119	23.4827
ebi-a-GCST90016920	4	104418307	rs894996	C	A	0.0716	0.216999	0.0449076	1.87557e-06	3582	class.Methanobacteria.id.119	23.3495
ebi-a-GCST90016920	12	21338861	rs75208022	C	T	0.0765	-0.227245	0.048763	5.92103e-06	3203	class.Methanobacteria.id.119	21.7173
ebi-a-GCST90016920	12	43701132	rs12825290	C	G	0.0606	-0.216781	0.0493496	6.07567e-06	3144	class.Methanobacteria.id.119	19.2963
ebi-a-GCST90016920	5	178160975	rs56131665	G	A	0.0934	0.178661	0.039298	6.17992e-06	3572	class.Methanobacteria.id.119	20.669
ebi-a-GCST90016920	11	89349287	rs11018665	A	T	0.341	0.111465	0.0250516	6.51864e-06	3698	class.Methanobacteria.id.119	19.7975
ebi-a-GCST90016920	3	2086167	rs4257531	G	A	0.1143	0.164498	0.0364959	7.44344e-06	3162	class.Methanobacteria.id.119	20.3158
ebi-a-GCST90016920	19	28827760	rs6508769	T	C	0.165	0.153519	0.0344519	8.22529e-06	3319	class.Methanobacteria.id.119	19.8564
ebi-a-GCST90016920	7	10773932	rs73068003	G	T	0.1223	-0.15814	0.0351803	8.44583e-06	3692	class.Methanobacteria.id.119	20.2063
ebi-a-GCST90016920	19	46439321	rs10424197	G	A	0.325	-0.111274	0.0247517	9.27887e-06	3698	class.Methanobacteria.id.119	20.2106
ebi-a-GCST90016921	14	46519718	rs74603314	T	C	0.0457	0.221639	0.0462918	1.55689e-06	4499	class.Mollicutes.id.3920	22.9238
ebi-a-GCST90016921	8	59440824	rs10108398	G	A	0.2913	0.0769142	0.0153953	1.09e-06	10932	class.Mollicutes.id.3920	24.9596
ebi-a-GCST90016921	2	157532549	rs11890098	A	G	0.2555	0.074438	0.0153389	9.56571e-07	11392	class.Mollicutes.id.3920	23.5507
ebi-a-GCST90016921	11	47103877	rs72901605	T	C	0.1859	-0.0841852	0.0178119	3.2579e-06	10526	class.Mollicutes.id.3920	22.3383
ebi-a-GCST90016921	1	109965986	rs3768491	A	G	0.2863	-0.0681052	0.0149061	4.23352e-06	11002	class.Mollicutes.id.3920	20.8753
ebi-a-GCST90016921	14	97159674	rs17214486	C	A	0.4016	0.06099	0.0135623	6.60866e-06	11387	class.Mollicutes.id.3920	20.2233
ebi-a-GCST90016921	1	61850864	rs12566890	T	G	0.0954	-0.101147	0.0230978	3.65095e-06	11371	class.Mollicutes.id.3920	19.1763
ebi-a-GCST90016921	11	108439087	rs78169027	A	G	0.1083	-0.108283	0.0237289	5.8761e-06	10542	class.Mollicutes.id.3920	20.824
ebi-a-GCST90016921	13	73170489	rs4885016	T	C	0.1571	-0.0819606	0.0181628	7.26986e-06	11388	class.Mollicutes.id.3920	20.3632
ebi-a-GCST90016921	15	95309676	rs28537087	G	A	0.164	0.0820873	0.0188312	8.07399e-06	11382	class.Mollicutes.id.3920	19.0019
ebi-a-GCST90016921	7	79490250	rs2464826	A	C	0.1262	0.0944239	0.0211806	8.39505e-06	10998	class.Mollicutes.id.3920	19.8741
ebi-a-GCST90016921	20	16259524	rs6043847	T	C	0.0696	-0.114937	0.0248606	4.55476e-06	11130	class.Mollicutes.id.3920	21.3746
ebi-a-GCST90016922	5	165266628	rs1643968	T	C	0.2803	-0.0565284	0.0112298	4.14596e-07	18170	class.Negativicutes.id.2164	25.339
ebi-a-GCST90016922	16	21249925	rs60274479	T	C	0.2227	-0.0659623	0.0134137	1.1623e-06	17610	class.Negativicutes.id.2164	24.1822
ebi-a-GCST90016922	3	142135117	rs13086907	G	A	0.1998	0.0625312	0.0131735	1.95488e-06	18163	class.Negativicutes.id.2164	22.5315
ebi-a-GCST90016922	4	17413426	rs73232831	G	A	0.0636	-0.151829	0.0314932	1.87452e-06	9382	class.Negativicutes.id.2164	23.2421
ebi-a-GCST90016922	15	101245088	rs71405394	G	A	0.0517	-0.114178	0.02405	2.16631e-06	13861	class.Negativicutes.id.2164	22.539
ebi-a-GCST90016922	9	124912908	rs61249479	A	C	0.0875	0.0777075	0.0168628	2.95471e-06	18165	class.Negativicutes.id.2164	21.2357
ebi-a-GCST90016922	8	41231597	rs1447205	G	C	0.3618	-0.0502053	0.0108382	2.93324e-06	18165	class.Negativicutes.id.2164	21.4578
ebi-a-GCST90016922	7	22817571	rs4722181	T	G	0.4761	0.0501306	0.0105798	2.00112e-06	18163	class.Negativicutes.id.2164	22.4518
ebi-a-GCST90016922	10	115597993	rs4463806	T	C	0.2038	-0.0543966	0.0129365	7.80662e-06	18160	class.Negativicutes.id.2164	17.6811
ebi-a-GCST90016922	10	5579818	rs9423647	G	A	0.5149	0.047817	0.0105282	6.06114e-06	18164	class.Negativicutes.id.2164	20.628
ebi-a-GCST90016922	21	34377485	rs2834062	A	G	0.3648	0.0489057	0.0108842	8.4392e-06	18171	class.Negativicutes.id.2164	20.1897
ebi-a-GCST90016922	10	80086072	rs1649999	A	G	0.0974	0.0748989	0.0166458	7.5812e-06	18036	class.Negativicutes.id.2164	20.2462
ebi-a-GCST90016922	7	75609677	rs1135612	G	A	0.2445	0.0529785	0.0119177	9.26307e-06	18164	class.Negativicutes.id.2164	19.7614
ebi-a-GCST90016923	4	95027272	rs11729256	T	C	0.2386	0.0749798	0.0150177	6.7309e-07	11861	class.Verrucomicrobiae.id.4029	24.9277
ebi-a-GCST90016923	11	130280667	rs4936098	A	G	0.34	0.0648843	0.0135928	1.12221e-06	11858	class.Verrucomicrobiae.id.4029	22.7856
ebi-a-GCST90016923	6	56341481	rs9349825	A	G	0.2793	-0.0704036	0.0147128	2.53687e-06	11858	class.Verrucomicrobiae.id.4029	22.8981
ebi-a-GCST90016923	4	100544188	rs74542928	T	C	0.0785	0.112164	0.0236422	1.63222e-06	11216	class.Verrucomicrobiae.id.4029	22.5076
ebi-a-GCST90016923	16	81063149	rs2602429	C	T	0.2217	0.0746844	0.0156194	2.58297e-06	11690	class.Verrucomicrobiae.id.4029	22.8628
ebi-a-GCST90016923	10	5064327	rs4242783	G	A	0.2873	0.0689292	0.0147693	2.63612e-06	11690	class.Verrucomicrobiae.id.4029	21.7815
ebi-a-GCST90016923	1	105422565	rs11184341	G	C	0.2783	0.0655342	0.0142231	4.13405e-06	11864	class.Verrucomicrobiae.id.4029	21.2299
ebi-a-GCST90016923	1	41074472	rs61779207	G	A	0.1779	-0.0758309	0.0167762	6.72285e-06	11591	class.Verrucomicrobiae.id.4029	20.4318
ebi-a-GCST90016923	18	49473635	rs117107102	A	G	0.0447	0.204683	0.0431573	2.91821e-06	4975	class.Verrucomicrobiae.id.4029	22.4934
ebi-a-GCST90016923	15	97570657	rs12908520	G	A	0.4563	0.0618926	0.0130946	2.17163e-06	11863	class.Verrucomicrobiae.id.4029	22.3404
ebi-a-GCST90016923	12	130309670	rs111862613	T	C	0.166	0.090699	0.0196746	3.73846e-06	11621	class.Verrucomicrobiae.id.4029	21.2517
ebi-a-GCST90016923	20	31867840	rs941682	G	A	0.3111	-0.0631436	0.0143767	9.61003e-06	11809	class.Verrucomicrobiae.id.4029	19.2902
ebi-a-GCST90016924	6	5723181	rs6923842	T	C	0.169	-0.0796106	0.0169192	2.21303e-06	11904	family.Acidaminococcaceae.id.2166	22.1401
ebi-a-GCST90016924	11	114701288	rs6589457	A	G	0.0547	0.165911	0.0349516	2.31508e-06	7386	family.Acidaminococcaceae.id.2166	22.5328
ebi-a-GCST90016924	9	107117653	rs2933324	A	G	0.2535	-0.0662557	0.0140257	2.23676e-06	12525	family.Acidaminococcaceae.id.2166	22.3152
ebi-a-GCST90016924	6	158647999	rs262812	T	C	0.2664	-0.065675	0.0142257	3.24906e-06	12099	family.Acidaminococcaceae.id.2166	21.3135
ebi-a-GCST90016924	3	186553389	rs74540770	G	A	0.0646	-0.108969	0.0243533	7.08804e-06	10606	family.Acidaminococcaceae.id.2166	20.0213
ebi-a-GCST90016924	1	203102563	rs6427992	G	C	0.3926	-0.0595857	0.01296	4.24324e-06	12527	family.Acidaminococcaceae.id.2166	21.1384
ebi-a-GCST90016924	20	61991833	rs45497800	T	C	0.0825	-0.117863	0.0257351	5.86428e-06	11316	family.Acidaminococcaceae.id.2166	20.975
ebi-a-GCST90016924	3	18462531	rs78702810	T	C	0.0467	-0.143755	0.0323244	9.16468e-06	7992	family.Acidaminococcaceae.id.2166	19.7782
ebi-a-GCST90016925	6	133007480	rs35011108	A	G	0.0636	0.241826	0.0503796	1.8267e-06	3630	family.Actinomycetaceae.id.421	23.0408
ebi-a-GCST90016925	9	76394568	rs2889192	G	T	0.2068	0.0887537	0.0195009	3.64417e-06	7710	family.Actinomycetaceae.id.421	20.7141
ebi-a-GCST90016925	6	67207371	rs34583783	G	T	0.1024	0.123756	0.026427	5.47971e-06	7710	family.Actinomycetaceae.id.421	21.9299
ebi-a-GCST90016925	15	29850991	rs58484246	T	C	0.326	0.0761407	0.0169007	6.12428e-06	7710	family.Actinomycetaceae.id.421	20.2967
ebi-a-GCST90016925	6	169224781	rs4073240	G	A	0.3827	0.0747546	0.0164684	6.05333e-06	7710	family.Actinomycetaceae.id.421	20.6051
ebi-a-GCST90016926	2	239900775	rs62191117	A	G	0.2058	0.0684302	0.0133636	2.75943e-07	16688	family.Alcaligenaceae.id.2875	26.221
ebi-a-GCST90016926	13	58545246	rs9537886	A	C	0.5229	-0.0570888	0.0110683	2.35108e-07	16807	family.Alcaligenaceae.id.2875	26.6038
ebi-a-GCST90016926	4	45642485	rs4033856	C	T	0.1292	0.081834	0.0168931	1.02902e-06	15623	family.Alcaligenaceae.id.2875	23.4665
ebi-a-GCST90016926	20	29836081	rs67737557	C	G	0.165	0.0738409	0.0151678	1.03742e-06	15876	family.Alcaligenaceae.id.2875	23.7001
ebi-a-GCST90016926	4	75867283	rs17000015	A	T	0.2614	-0.0609257	0.0125363	1.12719e-06	16377	family.Alcaligenaceae.id.2875	23.619
ebi-a-GCST90016926	3	193456274	rs2367850	G	C	0.2207	0.0629104	0.0131712	1.84631e-06	16377	family.Alcaligenaceae.id.2875	22.8136
ebi-a-GCST90016926	3	70588939	rs7638039	T	C	0.2326	0.0603335	0.0127779	2.70479e-06	16791	family.Alcaligenaceae.id.2875	22.2946
ebi-a-GCST90016926	5	173497796	rs62395635	T	C	0.0706	0.110583	0.0238514	3.34696e-06	14802	family.Alcaligenaceae.id.2875	21.4955
ebi-a-GCST90016926	6	138305038	rs112159068	A	T	0.0726	0.131484	0.0281089	3.56484e-06	11656	family.Alcaligenaceae.id.2875	21.8806
ebi-a-GCST90016926	7	104214487	rs6969323	A	C	0.2515	-0.0593564	0.0129137	3.88581e-06	16810	family.Alcaligenaceae.id.2875	21.127
ebi-a-GCST90016926	12	1396151	rs7302582	G	C	0.0507	-0.106817	0.023298	3.33554e-06	15113	family.Alcaligenaceae.id.2875	21.0203
ebi-a-GCST90016926	5	104233461	rs1153990	A	G	0.2207	-0.058727	0.0128306	5.96787e-06	16808	family.Alcaligenaceae.id.2875	20.95
ebi-a-GCST90016926	18	26569901	rs9964679	A	G	0.3101	0.0537051	0.0116008	4.47389e-06	16810	family.Alcaligenaceae.id.2875	21.4316
ebi-a-GCST90016926	9	82485327	rs112135816	T	G	0.1471	-0.0775052	0.0171554	5.27662e-06	15545	family.Alcaligenaceae.id.2875	20.4109
ebi-a-GCST90016926	16	85945839	rs147968	C	T	0.4414	0.0489475	0.0110321	9.12701e-06	16810	family.Alcaligenaceae.id.2875	19.6855
ebi-a-GCST90016926	11	20763367	rs74776516	T	G	0.0755	-0.0944052	0.0213287	6.85049e-06	14502	family.Alcaligenaceae.id.2875	19.5914
ebi-a-GCST90016926	15	71522509	rs28480294	T	C	0.3439	-0.0516967	0.0115503	6.606e-06	16377	family.Alcaligenaceae.id.2875	20.0326
ebi-a-GCST90016927	3	10593224	rs6795673	C	T	0.4115	0.0538565	0.0105251	3.37909e-07	18301	family.Bacteroidaceae.id.917	26.1832
ebi-a-GCST90016927	6	29143451	rs28757219	T	A	0.1521	0.0818398	0.0170319	1.2942e-06	14833	family.Bacteroidaceae.id.917	23.089
ebi-a-GCST90016927	13	24910476	rs9507307	C	T	0.1899	0.0604456	0.0129128	2.1271e-06	18184	family.Bacteroidaceae.id.917	21.9124
ebi-a-GCST90016927	20	58605432	rs66474973	G	T	0.1153	0.0812515	0.0164479	6.80966e-07	17405	family.Bacteroidaceae.id.917	24.4029
ebi-a-GCST90016927	1	10644351	rs11585893	A	G	0.1481	-0.0740746	0.0147633	1.79511e-06	17821	family.Bacteroidaceae.id.917	25.175
ebi-a-GCST90016927	9	112855426	rs495004	C	G	0.2097	-0.0607475	0.0129865	3.42092e-06	17707	family.Bacteroidaceae.id.917	21.8811
ebi-a-GCST90016927	19	24342250	rs17619981	T	G	0.0656	0.0880978	0.0187002	2.68683e-06	15801	family.Bacteroidaceae.id.917	22.1941
ebi-a-GCST90016927	14	22045949	rs2023437	T	C	0.1243	-0.0782324	0.0167634	5.01824e-06	17484	family.Bacteroidaceae.id.917	21.7796
ebi-a-GCST90016927	3	77215327	rs66710942	C	T	0.4155	0.0488038	0.0107412	5.86259e-06	17821	family.Bacteroidaceae.id.917	20.6443
ebi-a-GCST90016927	6	41519430	rs13207588	A	G	0.2326	-0.059205	0.0131195	7.48504e-06	17707	family.Bacteroidaceae.id.917	20.365
ebi-a-GCST90016927	3	62019400	rs2366421	T	A	0.2336	-0.0528153	0.0117124	7.64945e-06	18299	family.Bacteroidaceae.id.917	20.3341
ebi-a-GCST90016927	1	102960989	rs1340391	T	C	0.1918	-0.0592004	0.0132244	6.7301e-06	18302	family.Bacteroidaceae.id.917	20.0399
ebi-a-GCST90016928	22	25943322	rs738193	T	C	0.3549	0.0847328	0.0165856	3.82163e-07	7778	family.BacteroidalesS24.7group.id.11173	26.1
ebi-a-GCST90016928	7	90714667	rs941000	C	T	0.4085	0.0850266	0.0163382	3.15557e-07	7778	family.BacteroidalesS24.7group.id.11173	27.0831
ebi-a-GCST90016928	15	47352866	rs689695	C	A	0.3658	0.0814578	0.0167057	1.28039e-06	7954	family.BacteroidalesS24.7group.id.11173	23.7759
ebi-a-GCST90016928	2	53139362	rs17043785	T	C	0.0596	-0.176187	0.0347133	5.11837e-07	5208	family.BacteroidalesS24.7group.id.11173	25.7606
ebi-a-GCST90016928	6	151515172	rs10872669	A	G	0.1074	-0.123071	0.0275665	9.4901e-06	7368	family.BacteroidalesS24.7group.id.11173	19.9317
ebi-a-GCST90016928	1	242767252	rs12748533	G	T	0.2972	-0.0821108	0.0172701	2.59019e-06	7948	family.BacteroidalesS24.7group.id.11173	22.6054
ebi-a-GCST90016928	4	149300138	rs6831034	T	A	0.1978	-0.0956546	0.0205228	6.10396e-06	7576	family.BacteroidalesS24.7group.id.11173	21.7239
ebi-a-GCST90016928	3	158653545	rs61508842	T	C	0.1223	0.122574	0.0272389	7.82782e-06	7576	family.BacteroidalesS24.7group.id.11173	20.2498
ebi-a-GCST90016928	6	63236747	rs78609301	A	G	0.2167	-0.0867065	0.0195709	7.09297e-06	7953	family.BacteroidalesS24.7group.id.11173	19.6283
ebi-a-GCST90016928	5	164763068	rs11135366	C	G	0.2863	0.0842142	0.0183739	8.77822e-06	7953	family.BacteroidalesS24.7group.id.11173	21.0072
ebi-a-GCST90016928	17	21205200	rs7217209	C	T	0.173	0.0843019	0.0187308	8.42937e-06	7745	family.BacteroidalesS24.7group.id.11173	20.2564
ebi-a-GCST90016929	2	136616754	rs182549	C	T	0.4911	0.11707	0.0126703	5.942e-20	14915	family.Bifidobacteriaceae.id.433	85.3717
ebi-a-GCST90016929	13	112859829	rs7322849	T	C	0.0964	0.110676	0.0200996	1.74032e-08	14915	family.Bifidobacteriaceae.id.433	30.3202
ebi-a-GCST90016929	5	169748189	rs76671854	C	G	0.1252	-0.0892981	0.0183177	1.03632e-06	13923	family.Bifidobacteriaceae.id.433	23.7653
ebi-a-GCST90016929	5	521096	rs4957061	T	C	0.4652	0.0569873	0.0116907	1.1517e-06	14795	family.Bifidobacteriaceae.id.433	23.7614
ebi-a-GCST90016929	12	20378911	rs10841473	G	C	0.2704	-0.0613031	0.0128844	2.28067e-06	14914	family.Bifidobacteriaceae.id.433	22.6378
ebi-a-GCST90016929	2	49906864	rs4567981	T	A	0.4394	0.0577763	0.0117388	8.88054e-07	14795	family.Bifidobacteriaceae.id.433	24.2242
ebi-a-GCST90016929	2	192878532	rs13020688	G	A	0.3529	0.0584045	0.0122081	1.57375e-06	14795	family.Bifidobacteriaceae.id.433	22.8872
ebi-a-GCST90016929	18	4304187	rs677208	G	C	0.17	0.0728589	0.0164821	6.0011e-06	14915	family.Bifidobacteriaceae.id.433	19.5408
ebi-a-GCST90016929	16	898055	rs12446429	T	C	0.1362	0.0810099	0.019073	8.52886e-06	14008	family.Bifidobacteriaceae.id.433	18.04
ebi-a-GCST90016929	17	72897722	rs540489	T	G	0.2336	-0.0632518	0.013817	5.36811e-06	14688	family.Bifidobacteriaceae.id.433	20.9567
ebi-a-GCST90016929	6	14617591	rs857444	C	T	0.3608	0.0553965	0.0120669	3.82492e-06	14914	family.Bifidobacteriaceae.id.433	21.0752
ebi-a-GCST90016929	4	161211924	rs10857328	T	A	0.2972	0.0562	0.0126395	7.24135e-06	14915	family.Bifidobacteriaceae.id.433	19.7703
ebi-a-GCST90016929	11	13098051	rs10831953	G	A	0.333	0.0537537	0.0123746	9.94742e-06	14915	family.Bifidobacteriaceae.id.433	18.8693
ebi-a-GCST90016929	15	92463303	rs7174549	C	T	0.3559	0.0551726	0.0124655	6.8678e-06	14915	family.Bifidobacteriaceae.id.433	19.5898
ebi-a-GCST90016929	5	142793467	rs73797465	T	G	0.0865	-0.0942612	0.0208421	4.8495e-06	14795	family.Bifidobacteriaceae.id.433	20.4542
ebi-a-GCST90016929	2	137603404	rs10496759	G	C	0.1849	0.0637133	0.0144305	8.79796e-06	14914	family.Bifidobacteriaceae.id.433	19.4938
ebi-a-GCST90016929	4	1517826	rs55888705	A	G	0.3867	0.053673	0.0120586	8.66208e-06	14914	family.Bifidobacteriaceae.id.433	19.8114
ebi-a-GCST90016929	6	97406220	rs6899771	A	G	0.0954	-0.0914312	0.0202604	7.27995e-06	14150	family.Bifidobacteriaceae.id.433	20.3655
ebi-a-GCST90016930	9	137786999	rs62573205	G	A	0.1918	-0.0654804	0.0133503	1.48853e-06	16838	family.Christensenellaceae.id.1866	24.057
ebi-a-GCST90016930	8	62220151	rs870002	C	T	0.496	0.0488951	0.0109817	6.54323e-06	16847	family.Christensenellaceae.id.1866	19.8241
ebi-a-GCST90016930	5	3174785	rs12657403	A	G	0.1064	0.078108	0.0171887	5.59276e-06	16245	family.Christensenellaceae.id.1866	20.6493
ebi-a-GCST90016930	11	123936128	rs117186816	G	A	0.0646	-0.206476	0.0436362	6.51964e-06	4310	family.Christensenellaceae.id.1866	22.3894
ebi-a-GCST90016930	22	29828040	rs9608766	T	C	0.1481	-0.0682134	0.01496	3.33084e-06	16185	family.Christensenellaceae.id.1866	20.7911
ebi-a-GCST90016930	6	169640257	rs4076564	G	A	0.0388	-0.188623	0.039209	8.06105e-06	3730	family.Christensenellaceae.id.1866	23.1429
ebi-a-GCST90016930	19	35884202	rs4805124	C	G	0.5099	0.0486508	0.0109067	8.36272e-06	16847	family.Christensenellaceae.id.1866	19.8973
ebi-a-GCST90016930	9	15518852	rs72706624	G	T	0.1014	0.0882626	0.0197575	6.3775e-06	14869	family.Christensenellaceae.id.1866	19.9568
ebi-a-GCST90016930	7	120333701	rs77867022	G	T	0.0258	-0.160443	0.0379589	8.81983e-06	4033	family.Christensenellaceae.id.1866	17.8656
ebi-a-GCST90016930	17	13541941	rs7211194	C	T	0.4314	0.0492094	0.0110916	9.93998e-06	16436	family.Christensenellaceae.id.1866	19.6836
ebi-a-GCST90016930	9	83043376	rs892686	A	G	0.4513	0.0506107	0.0109651	4.12367e-06	16847	family.Christensenellaceae.id.1866	21.3041
ebi-a-GCST90016930	9	38002256	rs12380890	A	G	0.4274	-0.0503972	0.0111047	5.78132e-06	16846	family.Christensenellaceae.id.1866	20.5966
ebi-a-GCST90016931	3	132596627	rs12186080	G	A	0.161	0.0748236	0.016246	5.33957e-06	14244	family.Clostridiaceae1.id.1869	21.2122
ebi-a-GCST90016931	10	43270264	rs2795528	G	A	0.0487	-0.180969	0.0390911	3.80626e-06	6411	family.Clostridiaceae1.id.1869	21.4315
ebi-a-GCST90016931	6	165722832	rs550843	T	C	0.1491	-0.0734787	0.0168383	7.09119e-06	14234	family.Clostridiaceae1.id.1869	19.0425
ebi-a-GCST90016931	9	136710881	rs12341505	G	A	0.1113	0.0814503	0.0179338	4.54486e-06	14250	family.Clostridiaceae1.id.1869	20.6272
ebi-a-GCST90016931	7	30934659	rs4723021	T	C	0.0577	-0.106376	0.0241944	7.42147e-06	13682	family.Clostridiaceae1.id.1869	19.3313
ebi-a-GCST90016931	22	47806774	rs881532	A	G	0.4771	-0.0533035	0.0119011	7.89662e-06	14250	family.Clostridiaceae1.id.1869	20.0604
ebi-a-GCST90016931	1	3041519	rs2817172	C	T	0.4125	0.0563367	0.012392	5.27026e-06	13789	family.Clostridiaceae1.id.1869	20.668
ebi-a-GCST90016931	1	101804809	rs10875374	C	T	0.4483	-0.0536759	0.0119436	8.09821e-06	14253	family.Clostridiaceae1.id.1869	20.1971
ebi-a-GCST90016931	3	111482845	rs12490337	C	G	0.2455	-0.0616944	0.013693	6.90518e-06	14253	family.Clostridiaceae1.id.1869	20.2999
ebi-a-GCST90016931	6	48093014	rs62397761	A	G	0.2863	0.0615805	0.0136198	9.07706e-06	14248	family.Clostridiaceae1.id.1869	20.443
ebi-a-GCST90016931	16	87710690	rs56188186	A	G	0.0755	0.0967774	0.0217471	8.24444e-06	13218	family.Clostridiaceae1.id.1869	19.8036
ebi-a-GCST90016932	15	87392290	rs55682560	C	T	0.0696	-0.131519	0.0261319	4.97034e-07	9183	family.ClostridialesvadinBB60group.id.11286	25.3302
ebi-a-GCST90016932	21	38612024	rs9979874	G	C	0.2873	-0.0738925	0.0150911	1.05271e-06	10506	family.ClostridialesvadinBB60group.id.11286	23.9749
ebi-a-GCST90016932	17	58149405	rs28691777	C	T	0.0716	0.137134	0.0266996	6.95697e-07	10199	family.ClostridialesvadinBB60group.id.11286	26.3802
ebi-a-GCST90016932	1	56849539	rs6588624	G	A	0.4712	-0.0662317	0.0138147	1.79287e-06	10512	family.ClostridialesvadinBB60group.id.11286	22.9853
ebi-a-GCST90016932	1	71391694	rs7538034	T	G	0.2078	-0.078598	0.0165982	2.36706e-06	10420	family.ClostridialesvadinBB60group.id.11286	22.4233
ebi-a-GCST90016932	8	3305122	rs66714985	A	C	0.0845	0.116908	0.0252447	4.85334e-06	10512	family.ClostridialesvadinBB60group.id.11286	21.446
ebi-a-GCST90016932	8	123977538	rs118104867	C	T	0.0487	0.214464	0.0455098	3.43598e-06	4095	family.ClostridialesvadinBB60group.id.11286	22.2075
ebi-a-GCST90016932	2	229942951	rs2191834	G	T	0.2396	0.0746375	0.0159136	2.50195e-06	10511	family.ClostridialesvadinBB60group.id.11286	21.9977
ebi-a-GCST90016932	5	142244898	rs7725895	A	G	0.0895	-0.116224	0.0240367	3.94356e-06	10512	family.ClostridialesvadinBB60group.id.11286	23.3797
ebi-a-GCST90016932	18	74373125	rs7226487	A	G	0.4761	-0.0643682	0.0138701	3.58282e-06	10505	family.ClostridialesvadinBB60group.id.11286	21.5368
ebi-a-GCST90016932	4	155632958	rs10517600	T	G	0.5358	0.0626993	0.0139364	6.82768e-06	10512	family.ClostridialesvadinBB60group.id.11286	20.2406
ebi-a-GCST90016932	14	85856796	rs17121075	G	A	0.168	0.0769254	0.0172234	7.91417e-06	10512	family.ClostridialesvadinBB60group.id.11286	19.9482
ebi-a-GCST90016932	10	6714424	rs10904722	C	T	0.2813	-0.0672314	0.0147123	5.04837e-06	10512	family.ClostridialesvadinBB60group.id.11286	20.8825
ebi-a-GCST90016932	2	202450739	rs6755871	C	G	0.493	-0.0613825	0.0138976	9.33059e-06	10500	family.ClostridialesvadinBB60group.id.11286	19.5079
ebi-a-GCST90016932	5	4308946	rs34088226	A	G	0.0706	-0.117807	0.026924	7.66216e-06	9716	family.ClostridialesvadinBB60group.id.11286	19.1454
ebi-a-GCST90016932	2	205616346	rs13409132	A	G	0.0447	-0.165419	0.0352154	4.37231e-06	5913	family.ClostridialesvadinBB60group.id.11286	22.0649
ebi-a-GCST90016932	3	15564453	rs989682	A	G	0.2823	0.070194	0.0155364	6.8471e-06	10129	family.ClostridialesvadinBB60group.id.11286	20.4126
ebi-a-GCST90016933	10	65799217	rs719099	A	G	0.1362	0.0778402	0.0155815	5.43317e-07	17687	family.Coriobacteriaceae.id.811	24.9568
ebi-a-GCST90016933	1	176571431	rs240104	T	C	0.2445	-0.0603429	0.0126849	1.51603e-06	17577	family.Coriobacteriaceae.id.811	22.6296
ebi-a-GCST90016933	10	1922731	rs11250875	T	C	0.2087	0.06075	0.0130939	4.82844e-06	17690	family.Coriobacteriaceae.id.811	21.5256
ebi-a-GCST90016933	17	37376685	rs34739816	G	T	0.0815	0.0965017	0.0207666	3.88358e-06	16593	family.Coriobacteriaceae.id.811	21.5943
ebi-a-GCST90016933	5	125460084	rs76779974	C	G	0.1123	0.0774888	0.0171877	5.63091e-06	16419	family.Coriobacteriaceae.id.811	20.3256
ebi-a-GCST90016933	5	459415	rs80046645	C	G	0.0408	0.25584	0.0561995	4.65689e-06	3204	family.Coriobacteriaceae.id.811	20.7239
ebi-a-GCST90016933	20	62072077	rs67561917	A	G	0.1421	-0.0714367	0.0154113	5.39129e-06	17333	family.Coriobacteriaceae.id.811	21.4863
ebi-a-GCST90016933	9	136512906	rs3025411	A	G	0.1044	0.0926543	0.0209468	8.26912e-06	15671	family.Coriobacteriaceae.id.811	19.5657
ebi-a-GCST90016933	17	8121332	rs11656361	A	C	0.1292	0.0773006	0.017553	8.02017e-06	16665	family.Coriobacteriaceae.id.811	19.3939
ebi-a-GCST90016933	5	90471451	rs1397793	G	A	0.3857	-0.0498855	0.0112446	9.77381e-06	17527	family.Coriobacteriaceae.id.811	19.6815
ebi-a-GCST90016933	15	86433579	rs11073596	T	G	0.34	0.0510212	0.0114339	8.14449e-06	17527	family.Coriobacteriaceae.id.811	19.9118
ebi-a-GCST90016933	3	11654412	rs2442778	G	A	0.0457	-0.116408	0.0258545	9.02703e-06	13472	family.Coriobacteriaceae.id.811	20.2719
ebi-a-GCST90016933	7	24464799	rs62448869	T	A	0.4602	-0.0486059	0.0108982	7.87276e-06	17527	family.Coriobacteriaceae.id.811	19.8914
ebi-a-GCST90016933	7	105084680	rs13307134	C	T	0.2356	0.0565686	0.0126265	7.79931e-06	17527	family.Coriobacteriaceae.id.811	20.0718
ebi-a-GCST90016933	19	52895166	rs12974142	G	A	0.1083	0.0789796	0.0177205	8.51232e-06	17413	family.Coriobacteriaceae.id.811	19.8646
ebi-a-GCST90016933	14	39660509	rs8010111	G	A	0.0646	-0.103377	0.0229286	6.89624e-06	15996	family.Coriobacteriaceae.id.811	20.3278
ebi-a-GCST90016934	4	147414743	rs72731813	C	T	0.0815	-0.149751	0.0293415	2.75777e-07	7786	family.Defluviitaleaceae.id.1924	26.0481
ebi-a-GCST90016934	3	72207794	rs4677103	A	G	0.171	0.0977203	0.0197033	9.42189e-07	8002	family.Defluviitaleaceae.id.1924	24.5976
ebi-a-GCST90016934	21	41811003	rs55658617	T	C	0.0696	0.177314	0.0361845	1.40608e-06	6676	family.Defluviitaleaceae.id.1924	24.0128
ebi-a-GCST90016934	1	85205632	rs9725395	A	G	0.0875	-0.138357	0.0295185	3.4137e-06	8031	family.Defluviitaleaceae.id.1924	21.9691
ebi-a-GCST90016934	4	122202910	rs17051335	C	T	0.0795	-0.134314	0.0292201	4.58117e-06	8031	family.Defluviitaleaceae.id.1924	21.1288
ebi-a-GCST90016934	9	8786663	rs112893842	T	C	0.0974	0.110761	0.0232545	2.75032e-06	8203	family.Defluviitaleaceae.id.1924	22.6862
ebi-a-GCST90016934	7	79734541	rs28696126	A	T	0.1918	-0.107106	0.0238173	5.56327e-06	7830	family.Defluviitaleaceae.id.1924	20.223
ebi-a-GCST90016934	1	118723685	rs1582238	T	C	0.3718	0.0801923	0.0167061	1.692e-06	8002	family.Defluviitaleaceae.id.1924	23.0417
ebi-a-GCST90016934	18	59026148	rs1908593	T	C	0.5378	0.070223	0.0156601	7.859e-06	8203	family.Defluviitaleaceae.id.1924	20.1081
ebi-a-GCST90016934	22	24804081	rs9608282	T	G	0.0656	0.139014	0.0299429	4.60831e-06	7736	family.Defluviitaleaceae.id.1924	21.554
ebi-a-GCST90016934	10	66407366	rs4344384	G	T	0.4742	0.0708803	0.0156121	5.86011e-06	8200	family.Defluviitaleaceae.id.1924	20.6124
ebi-a-GCST90016934	9	93331308	rs540220	T	C	0.0596	-0.123954	0.0289814	9.48137e-06	7887	family.Defluviitaleaceae.id.1924	18.2928
ebi-a-GCST90016935	20	33694801	rs6058181	C	T	0.1233	0.0834742	0.0166111	2.69912e-07	15074	family.Desulfovibrionaceae.id.3169	25.2528
ebi-a-GCST90016935	17	2856662	rs4506934	C	T	0.1123	-0.0943381	0.020138	3.16043e-06	15035	family.Desulfovibrionaceae.id.3169	21.9453
ebi-a-GCST90016935	1	203991605	rs2692012	A	G	0.0636	0.114231	0.0253568	1.5639e-06	13080	family.Desulfovibrionaceae.id.3169	20.2944
ebi-a-GCST90016935	10	11855599	rs11599763	T	C	0.3897	-0.0555931	0.0117493	2.49704e-06	15142	family.Desulfovibrionaceae.id.3169	22.3879
ebi-a-GCST90016935	21	45064961	rs2838334	G	A	0.3231	0.0571419	0.012423	3.82375e-06	15142	family.Desulfovibrionaceae.id.3169	21.1572
ebi-a-GCST90016935	9	15269705	rs112381107	C	T	0.0477	0.211435	0.0456962	2.81875e-06	4455	family.Desulfovibrionaceae.id.3169	21.409
ebi-a-GCST90016935	1	203308383	rs16851319	G	C	0.1869	-0.0732697	0.0150964	2.39649e-06	15128	family.Desulfovibrionaceae.id.3169	23.5561
ebi-a-GCST90016935	9	81834426	rs17791387	A	G	0.1412	-0.0729251	0.0154381	2.09678e-06	15045	family.Desulfovibrionaceae.id.3169	22.3136
ebi-a-GCST90016935	16	71541641	rs9928243	C	A	0.4254	-0.0541732	0.0117819	4.48478e-06	15141	family.Desulfovibrionaceae.id.3169	21.1417
ebi-a-GCST90016935	15	96159374	rs7164160	A	T	0.2584	-0.0574455	0.0129468	7.3435e-06	15142	family.Desulfovibrionaceae.id.3169	19.6872
ebi-a-GCST90016935	2	233929283	rs3935584	C	T	0.496	-0.0525838	0.0115757	6.78137e-06	15140	family.Desulfovibrionaceae.id.3169	20.6351
ebi-a-GCST90016935	8	57865378	rs72647048	T	C	0.1163	-0.0770089	0.017089	9.60885e-06	15142	family.Desulfovibrionaceae.id.3169	20.307
ebi-a-GCST90016936	18	57672335	rs78143293	A	G	0.1441	-0.0848521	0.0170415	1.19564e-06	13572	family.Enterobacteriaceae.id.3469	24.7918
ebi-a-GCST90016936	11	2563450	rs111229068	A	T	0.1054	0.110561	0.0241719	3.65356e-06	12350	family.Enterobacteriaceae.id.3469	20.921
ebi-a-GCST90016936	20	55340092	rs62210023	A	G	0.3519	0.0606754	0.0130125	3.13163e-06	13515	family.Enterobacteriaceae.id.3469	21.7422
ebi-a-GCST90016936	18	55145547	rs504442	T	G	0.1392	0.084159	0.0189479	5.17092e-06	13578	family.Enterobacteriaceae.id.3469	19.7279
ebi-a-GCST90016936	2	4015933	rs80319214	C	G	0.1153	0.0990404	0.0215877	6.95307e-06	12641	family.Enterobacteriaceae.id.3469	21.048
ebi-a-GCST90016936	11	22379097	rs11026530	T	C	0.1342	0.0822408	0.0186379	9.42684e-06	13485	family.Enterobacteriaceae.id.3469	19.4706
ebi-a-GCST90016936	2	42133542	rs2374342	C	A	0.3569	0.0582927	0.0126195	4.51618e-06	13577	family.Enterobacteriaceae.id.3469	21.3376
ebi-a-GCST90016936	13	110840418	rs79757635	C	A	0.161	0.0758597	0.0171286	9.31857e-06	13419	family.Enterobacteriaceae.id.3469	19.6146
ebi-a-GCST90016936	16	54327745	rs35673018	G	A	0.0944	0.0899642	0.0202934	7.63109e-06	13326	family.Enterobacteriaceae.id.3469	19.653
ebi-a-GCST90016936	14	27718039	rs61973590	C	G	0.2942	-0.0605392	0.0133696	8.5354e-06	13570	family.Enterobacteriaceae.id.3469	20.5039
ebi-a-GCST90016936	17	13521040	rs4792380	A	T	0.0517	0.115598	0.0257683	9.48974e-06	12763	family.Enterobacteriaceae.id.3469	20.1246
ebi-a-GCST90016937	8	38803551	rs62504403	C	T	0.2356	0.0681159	0.0127883	1.12265e-07	16981	family.Erysipelotrichaceae.id.2149	28.3706
ebi-a-GCST90016937	18	5830507	rs7234058	T	C	0.0974	-0.0945759	0.0194091	9.12341e-07	16874	family.Erysipelotrichaceae.id.2149	23.7438
ebi-a-GCST90016937	13	40385457	rs17530232	A	G	0.0765	0.10305	0.0224648	2.79123e-06	16622	family.Erysipelotrichaceae.id.2149	21.0423
ebi-a-GCST90016937	3	195793712	rs2300774	G	A	0.4076	0.0524152	0.0106784	8.95466e-07	18216	family.Erysipelotrichaceae.id.2149	24.0937
ebi-a-GCST90016937	17	70327224	rs35161940	T	C	0.1272	-0.0806041	0.0167641	1.8451e-06	18213	family.Erysipelotrichaceae.id.2149	23.1182
ebi-a-GCST90016937	10	133897233	rs10781552	C	T	0.3121	-0.0552212	0.0116074	2.33114e-06	17789	family.Erysipelotrichaceae.id.2149	22.6329
ebi-a-GCST90016937	14	56156504	rs8003149	C	T	0.2823	0.0538798	0.0116888	4.08475e-06	18213	family.Erysipelotrichaceae.id.2149	21.2477
ebi-a-GCST90016937	14	48997206	rs4078432	C	T	0.1809	-0.0608929	0.0133764	4.23104e-06	17789	family.Erysipelotrichaceae.id.2149	20.7232
ebi-a-GCST90016937	5	3002546	rs1074800	A	G	0.3986	0.0492438	0.010887	6.14583e-06	17789	family.Erysipelotrichaceae.id.2149	20.459
ebi-a-GCST90016937	14	80357610	rs56970041	T	G	0.1113	0.0724144	0.0164471	5.40344e-06	18217	family.Erysipelotrichaceae.id.2149	19.3854
ebi-a-GCST90016937	8	2954952	rs7826267	T	G	0.0746	-0.0839071	0.0199131	9.28449e-06	17586	family.Erysipelotrichaceae.id.2149	17.755
ebi-a-GCST90016937	1	64139196	rs1884466	C	T	0.4513	-0.0475363	0.0106939	9.52701e-06	18205	family.Erysipelotrichaceae.id.2149	19.7598
ebi-a-GCST90016937	1	97457427	rs290833	T	G	0.3688	-0.0497374	0.0111376	8.029e-06	17789	family.Erysipelotrichaceae.id.2149	19.9425
ebi-a-GCST90016938	11	95357209	rs2155352	A	G	0.2286	-0.150538	0.0302319	6.63432e-07	3150	family.FamilyXI.id.1936	24.7947
ebi-a-GCST90016938	16	54115200	rs697771	A	G	0.4324	-0.117677	0.0251491	3.19372e-06	3152	family.FamilyXI.id.1936	21.8947
ebi-a-GCST90016938	9	115821485	rs10759623	C	T	0.1809	-0.162115	0.032151	5.78312e-07	3156	family.FamilyXI.id.1936	25.4247
ebi-a-GCST90016938	7	148921732	rs11547158	A	G	0.1203	-0.177599	0.0372795	2.70219e-06	3133	family.FamilyXI.id.1936	22.6957
ebi-a-GCST90016938	1	239995451	rs488164	T	G	0.3837	0.117998	0.025516	4.79785e-06	3149	family.FamilyXI.id.1936	21.3856
ebi-a-GCST90016938	4	119955787	rs3733511	A	G	0.2942	0.128253	0.0274718	3.38554e-06	3156	family.FamilyXI.id.1936	21.7954
ebi-a-GCST90016938	20	55348292	rs6025153	G	C	0.3738	0.118619	0.0261969	7.07084e-06	3130	family.FamilyXI.id.1936	20.5024
ebi-a-GCST90016938	16	64956642	rs78222136	G	C	0.0805	0.224835	0.0511672	8.41266e-06	3136	family.FamilyXI.id.1936	19.3083
ebi-a-GCST90016938	11	35334668	rs17379710	T	C	0.4354	-0.116383	0.0252125	3.97107e-06	3156	family.FamilyXI.id.1936	21.3084
ebi-a-GCST90016938	18	43345864	rs2156611	T	C	0.492	-0.112486	0.0251099	9.42661e-06	3155	family.FamilyXI.id.1936	20.0683
ebi-a-GCST90016939	17	70218627	rs6501525	A	G	0.3857	0.0561559	0.0115587	1.23726e-06	16269	family.FamilyXIII.id.1957	23.6032
ebi-a-GCST90016939	10	102366896	rs118170811	A	G	0.0398	0.151619	0.0317112	1.80357e-06	9645	family.FamilyXIII.id.1957	22.8603
ebi-a-GCST90016939	4	162211872	rs12643275	A	T	0.3499	-0.0550907	0.0116474	2.41523e-06	16269	family.FamilyXIII.id.1957	22.3717
ebi-a-GCST90016939	21	19685992	rs1999289	A	T	0.2505	-0.0637366	0.013927	2.53805e-06	16269	family.FamilyXIII.id.1957	20.9442
ebi-a-GCST90016939	1	166557202	rs482905	G	T	0.2495	0.0596528	0.012717	3.72345e-06	16737	family.FamilyXIII.id.1957	22.0035
ebi-a-GCST90016939	15	50802980	rs3098182	G	T	0.4324	0.0508511	0.011014	4.04024e-06	16731	family.FamilyXIII.id.1957	21.3161
ebi-a-GCST90016939	3	88995218	rs6797051	C	T	0.1173	-0.0805984	0.0171364	4.89281e-06	16737	family.FamilyXIII.id.1957	22.1214
ebi-a-GCST90016939	1	39212021	rs66753613	G	A	0.2048	0.0651136	0.0144251	8.08288e-06	16269	family.FamilyXIII.id.1957	20.3753
ebi-a-GCST90016939	1	186914023	rs7514702	T	C	0.1769	-0.0663236	0.0141626	3.91642e-06	16737	family.FamilyXIII.id.1957	21.9307
ebi-a-GCST90016939	10	7906746	rs7076829	T	A	0.4205	-0.0516394	0.0112313	4.76089e-06	16269	family.FamilyXIII.id.1957	21.1399
ebi-a-GCST90016939	19	16174657	rs10404377	C	A	0.4225	-0.0503183	0.011165	6.99027e-06	16269	family.FamilyXIII.id.1957	20.3111
ebi-a-GCST90016939	3	32373530	rs4293737	A	G	0.2266	-0.112091	0.0271305	8.38485e-06	5704	family.FamilyXIII.id.1957	17.0696
ebi-a-GCST90016939	1	65170838	rs1887048	G	A	0.2237	0.0579979	0.0129602	9.65391e-06	16717	family.FamilyXIII.id.1957	20.0263
ebi-a-GCST90016939	15	94105415	rs12904405	A	G	0.1024	-0.0851896	0.0192688	7.67412e-06	16643	family.FamilyXIII.id.1957	19.5462
ebi-a-GCST90016940	16	76559184	rs9929145	G	A	0.0616	-0.125721	0.0245233	2.83594e-07	15866	family.Lachnospiraceae.id.1987	26.282
ebi-a-GCST90016940	6	161957425	rs11755180	C	G	0.5298	-0.049227	0.0104894	2.68982e-06	18333	family.Lachnospiraceae.id.1987	22.0245
ebi-a-GCST90016940	9	100113683	rs35524804	T	C	0.2674	-0.0607481	0.0125216	2.44999e-06	17859	family.Lachnospiraceae.id.1987	23.5368
ebi-a-GCST90016940	7	130436459	rs11979110	T	C	0.4473	-0.0500924	0.0105069	1.81843e-06	18339	family.Lachnospiraceae.id.1987	22.7299
ebi-a-GCST90016940	9	133791605	rs79086868	T	C	0.1093	0.0776723	0.0164472	3.01422e-06	17522	family.Lachnospiraceae.id.1987	22.3022
ebi-a-GCST90016940	17	80469064	rs112040820	A	G	0.2704	0.0549584	0.0117086	2.41836e-06	17512	family.Lachnospiraceae.id.1987	22.0323
ebi-a-GCST90016940	4	10245354	rs2159863	A	G	0.1978	-0.0585831	0.0128742	3.69557e-06	18340	family.Lachnospiraceae.id.1987	20.7063
ebi-a-GCST90016940	9	72179847	rs11139361	T	C	0.3628	0.0494463	0.0110503	4.26262e-06	18333	family.Lachnospiraceae.id.1987	20.0224
ebi-a-GCST90016940	20	36876868	rs1205443	A	G	0.336	0.0501415	0.0112157	7.28844e-06	17779	family.Lachnospiraceae.id.1987	19.9867
ebi-a-GCST90016940	19	29408858	rs7359994	T	C	0.332	-0.0503142	0.0112482	5.35899e-06	18340	family.Lachnospiraceae.id.1987	20.0086
ebi-a-GCST90016940	6	46664437	rs146660815	T	C	0.0547	-0.215114	0.0476778	6.53238e-06	4112	family.Lachnospiraceae.id.1987	20.3566
ebi-a-GCST90016940	4	186906801	rs959845	C	T	0.4453	-0.0493666	0.0107801	5.1695e-06	17859	family.Lachnospiraceae.id.1987	20.971
ebi-a-GCST90016940	19	13425799	rs10402491	C	T	0.1203	0.0661701	0.014851	7.58351e-06	18334	family.Lachnospiraceae.id.1987	19.8525
ebi-a-GCST90016940	2	232469722	rs13005175	A	G	0.0885	0.0993483	0.0218395	8.37071e-06	16893	family.Lachnospiraceae.id.1987	20.6936
ebi-a-GCST90016940	5	32348593	rs2910921	T	C	0.0447	0.160302	0.035832	8.41974e-06	6549	family.Lachnospiraceae.id.1987	20.0141
ebi-a-GCST90016940	1	214031969	rs12760724	A	C	0.3439	-0.0484566	0.0107934	7.26734e-06	18340	family.Lachnospiraceae.id.1987	20.1553
ebi-a-GCST90016940	10	103392503	rs3127230	C	T	0.334	-0.0503537	0.0112201	6.20325e-06	18340	family.Lachnospiraceae.id.1987	20.1406
ebi-a-GCST90016940	13	38004672	rs11841382	G	T	0.0736	-0.0718128	0.017462	9.57773e-06	18340	family.Lachnospiraceae.id.1987	16.9129
ebi-a-GCST90016941	1	18501459	rs16861661	G	A	0.0497	-0.193287	0.0379293	2.70131e-07	5385	family.Lactobacillaceae.id.1836	25.9691
ebi-a-GCST90016941	19	6928017	rs921925	A	C	0.2624	0.0999419	0.0201687	5.77195e-07	7053	family.Lactobacillaceae.id.1836	24.5549
ebi-a-GCST90016941	8	69010103	rs768253	T	G	0.3907	-0.0792344	0.0170604	3.60763e-06	7059	family.Lactobacillaceae.id.1836	21.5699
ebi-a-GCST90016941	20	54192992	rs6092149	A	T	0.4433	-0.0825646	0.0170282	1.38158e-06	7006	family.Lactobacillaceae.id.1836	23.5098
ebi-a-GCST90016941	16	73890910	rs328312	T	A	0.4473	0.082529	0.0168225	8.69117e-07	7051	family.Lactobacillaceae.id.1836	24.0676
ebi-a-GCST90016941	2	28903275	rs11674854	C	T	0.4274	-0.0830224	0.0175267	2.59545e-06	6750	family.Lactobacillaceae.id.1836	22.4382
ebi-a-GCST90016941	3	173151665	rs77478751	A	G	0.0537	-0.219178	0.0473566	5.95946e-06	3704	family.Lactobacillaceae.id.1836	21.4206
ebi-a-GCST90016941	1	179720669	rs74599091	A	G	0.0348	0.191613	0.0425039	7.69522e-06	4951	family.Lactobacillaceae.id.1836	20.3232
ebi-a-GCST90016941	6	67559323	rs9345899	A	G	0.1312	-0.124042	0.0278946	9.4459e-06	6602	family.Lactobacillaceae.id.1836	19.774
ebi-a-GCST90016941	13	23836941	rs1590596	C	G	0.2087	-0.10381	0.0220135	3.89936e-06	6750	family.Lactobacillaceae.id.1836	22.2383
ebi-a-GCST90016941	2	135755629	rs1530559	G	A	0.5676	0.0772453	0.0176921	9.65254e-06	6750	family.Lactobacillaceae.id.1836	19.0627
ebi-a-GCST90016941	4	109896462	rs62314653	C	A	0.0626	0.177082	0.0392269	6.5919e-06	6016	family.Lactobacillaceae.id.1836	20.3789
ebi-a-GCST90016942	2	125440268	rs10202904	T	G	0.4672	-0.121754	0.0235357	3.0143e-07	3695	family.Methanobacteriaceae.id.121	26.7615
ebi-a-GCST90016942	13	41956181	rs73457410	A	G	0.0666	0.21534	0.0436695	1.40855e-06	3498	family.Methanobacteriaceae.id.121	24.316
ebi-a-GCST90016942	3	15053083	rs6776814	T	C	0.0895	-0.199566	0.0411825	1.63062e-06	3385	family.Methanobacteriaceae.id.121	23.4827
ebi-a-GCST90016942	4	104418307	rs894996	C	A	0.0716	0.216999	0.0449076	1.87557e-06	3582	family.Methanobacteriaceae.id.121	23.3495
ebi-a-GCST90016942	12	21338861	rs75208022	C	T	0.0765	-0.227245	0.048763	5.92103e-06	3203	family.Methanobacteriaceae.id.121	21.7173
ebi-a-GCST90016942	12	43701132	rs12825290	C	G	0.0606	-0.216781	0.0493496	6.07567e-06	3144	family.Methanobacteriaceae.id.121	19.2963
ebi-a-GCST90016942	5	178160975	rs56131665	G	A	0.0934	0.178661	0.039298	6.17992e-06	3572	family.Methanobacteriaceae.id.121	20.669
ebi-a-GCST90016942	11	89349287	rs11018665	A	T	0.341	0.111465	0.0250516	6.51864e-06	3698	family.Methanobacteriaceae.id.121	19.7975
ebi-a-GCST90016942	3	2086167	rs4257531	G	A	0.1143	0.164498	0.0364959	7.44344e-06	3162	family.Methanobacteriaceae.id.121	20.3158
ebi-a-GCST90016942	19	28827760	rs6508769	T	C	0.165	0.153519	0.0344519	8.22529e-06	3319	family.Methanobacteriaceae.id.121	19.8564
ebi-a-GCST90016942	7	10773932	rs73068003	G	T	0.1223	-0.15814	0.0351803	8.44583e-06	3692	family.Methanobacteriaceae.id.121	20.2063
ebi-a-GCST90016942	19	46439321	rs10424197	G	A	0.325	-0.111274	0.0247517	9.27887e-06	3698	family.Methanobacteriaceae.id.121	20.2106
ebi-a-GCST90016943	3	171947435	rs4428215	G	A	0.2604	0.12561	0.0230053	4.87931e-08	5167	family.Oxalobacteraceae.id.2966	29.8121
ebi-a-GCST90016943	6	38550301	rs1569853	T	C	0.1382	-0.140043	0.0281704	7.45179e-07	4997	family.Oxalobacteraceae.id.2966	24.7136
ebi-a-GCST90016943	9	87514407	rs736744	C	T	0.4155	0.105642	0.0200648	1.49416e-07	5167	family.Oxalobacteraceae.id.2966	27.7207
ebi-a-GCST90016943	22	37421469	rs6000536	C	T	0.2107	-0.118383	0.0241355	7.38718e-07	5166	family.Oxalobacteraceae.id.2966	24.0583
ebi-a-GCST90016943	4	189935314	rs36057338	G	T	0.0755	0.181604	0.0398742	6.25787e-06	4738	family.Oxalobacteraceae.id.2966	20.7427
ebi-a-GCST90016943	13	23443627	rs7993559	C	A	0.4622	0.0921059	0.0201114	5.03729e-06	4989	family.Oxalobacteraceae.id.2966	20.9745
ebi-a-GCST90016943	9	19682558	rs12002250	A	C	0.0596	0.196145	0.044523	5.53202e-06	4726	family.Oxalobacteraceae.id.2966	19.4083
ebi-a-GCST90016943	15	93941937	rs111966731	T	C	0.0716	0.204031	0.0445746	4.56318e-06	4387	family.Oxalobacteraceae.id.2966	20.9516
ebi-a-GCST90016943	16	5984558	rs17138946	G	T	0.0467	-0.189444	0.0430248	8.09008e-06	4776	family.Oxalobacteraceae.id.2966	19.3876
ebi-a-GCST90016943	11	610277	rs11246212	T	C	0.1252	0.13607	0.0291797	4.50836e-06	5130	family.Oxalobacteraceae.id.2966	21.7454
ebi-a-GCST90016943	2	16056779	rs934049	G	A	0.2276	0.109751	0.0238636	4.21147e-06	4951	family.Oxalobacteraceae.id.2966	21.1518
ebi-a-GCST90016943	4	84254259	rs12509763	C	G	0.1163	-0.16332	0.0360823	8.04848e-06	5129	family.Oxalobacteraceae.id.2966	20.4875
ebi-a-GCST90016943	12	18793583	rs561239	A	G	0.2823	0.105525	0.0236769	7.1938e-06	4989	family.Oxalobacteraceae.id.2966	19.8638
ebi-a-GCST90016943	7	1794263	rs62435498	C	A	0.0646	0.181521	0.0400608	7.45831e-06	4780	family.Oxalobacteraceae.id.2966	20.5312
ebi-a-GCST90016943	4	67427392	rs80330081	A	C	0.0656	-0.18756	0.0423688	6.63998e-06	4672	family.Oxalobacteraceae.id.2966	19.5969
ebi-a-GCST90016944	6	129224488	rs12191680	C	G	0.165	0.102214	0.0197189	3.049e-07	9408	family.Pasteurellaceae.id.3689	26.8689
ebi-a-GCST90016944	6	55448491	rs9382510	C	T	0.2455	-0.0881865	0.0169965	2.476e-07	9410	family.Pasteurellaceae.id.3689	26.9207
ebi-a-GCST90016944	11	9951672	rs10840326	C	G	0.4433	-0.0717634	0.0149229	1.43842e-06	9154	family.Pasteurellaceae.id.3689	23.1259
ebi-a-GCST90016944	10	94306385	rs76022354	C	T	0.0328	0.24289	0.0500406	1.82858e-06	3692	family.Pasteurellaceae.id.3689	23.5599
ebi-a-GCST90016944	5	26531908	rs72756943	G	A	0.0855	0.13988	0.0303029	3.35218e-06	8020	family.Pasteurellaceae.id.3689	21.308
ebi-a-GCST90016944	9	105650242	rs78909003	T	C	0.0497	-0.241159	0.0498372	2.04893e-06	3638	family.Pasteurellaceae.id.3689	23.4154
ebi-a-GCST90016944	20	57274077	rs6092684	A	T	0.4235	0.0684647	0.014674	3.44059e-06	9366	family.Pasteurellaceae.id.3689	21.7689
ebi-a-GCST90016944	22	26891808	rs4822728	T	C	0.4374	0.0685479	0.0149032	4.71847e-06	9412	family.Pasteurellaceae.id.3689	21.1557
ebi-a-GCST90016944	12	115491973	rs35510	A	G	0.0785	0.122729	0.0264958	4.01576e-06	8671	family.Pasteurellaceae.id.3689	21.4557
ebi-a-GCST90016944	9	22718481	rs10965428	C	A	0.0795	-0.119902	0.0258219	4.29151e-06	8873	family.Pasteurellaceae.id.3689	21.5614
ebi-a-GCST90016944	17	32862601	rs16970009	A	G	0.0437	0.187381	0.0429572	7.31531e-06	4703	family.Pasteurellaceae.id.3689	19.0275
ebi-a-GCST90016944	15	73477482	rs12050685	A	G	0.3598	-0.0670948	0.015239	9.18513e-06	9411	family.Pasteurellaceae.id.3689	19.385
ebi-a-GCST90016944	3	97972214	rs73139353	A	C	0.0646	-0.222573	0.0484634	8.71314e-06	4047	family.Pasteurellaceae.id.3689	21.0919
ebi-a-GCST90016944	7	116918060	rs6972479	A	G	0.2425	-0.0781862	0.0175366	7.74817e-06	8616	family.Pasteurellaceae.id.3689	19.8779
ebi-a-GCST90016944	17	64535013	rs9895850	T	C	0.0497	-0.176406	0.041017	9.08251e-06	4737	family.Pasteurellaceae.id.3689	18.497
ebi-a-GCST90016944	16	48742489	rs111582866	G	A	0.1014	-0.113957	0.0256403	7.06627e-06	8616	family.Pasteurellaceae.id.3689	19.7532
ebi-a-GCST90016944	9	6818307	rs62568866	T	A	0.0994	-0.118018	0.0259206	7.22663e-06	8020	family.Pasteurellaceae.id.3689	20.7304
ebi-a-GCST90016944	20	5412480	rs731534	C	G	0.1362	-0.0986502	0.0216316	9.46292e-06	9115	family.Pasteurellaceae.id.3689	20.7978
ebi-a-GCST90016944	16	84977389	rs9938097	T	C	0.3668	-0.0710386	0.0158024	8.22604e-06	9402	family.Pasteurellaceae.id.3689	20.2088
ebi-a-GCST90016945	8	28614217	rs35703006	G	T	0.2157	0.0812655	0.0164355	4.94775e-07	10715	family.Peptococcaceae.id.2024	24.4481
ebi-a-GCST90016945	8	3580757	rs4990837	A	G	0.174	0.0910387	0.0185869	1.74194e-06	10718	family.Peptococcaceae.id.2024	23.9903
ebi-a-GCST90016945	10	129175962	rs150600492	A	C	0.0626	0.135774	0.0289757	2.31305e-06	9761	family.Peptococcaceae.id.2024	21.9566
ebi-a-GCST90016945	3	182984048	rs12634826	T	G	0.2952	-0.0739885	0.0150931	1.01109e-06	10381	family.Peptococcaceae.id.2024	24.0309
ebi-a-GCST90016945	2	188895743	rs12992764	T	G	0.4026	0.0684213	0.0141137	1.46158e-06	10444	family.Peptococcaceae.id.2024	23.5018
ebi-a-GCST90016945	13	113561082	rs75898026	A	G	0.1829	-0.0821779	0.0173541	2.0221e-06	10444	family.Peptococcaceae.id.2024	22.4235
ebi-a-GCST90016945	9	9423378	rs117452796	A	G	0.0676	-0.257982	0.0549569	3.15296e-06	3161	family.Peptococcaceae.id.2024	22.0361
ebi-a-GCST90016945	5	89252884	rs75430375	C	T	0.0646	-0.147941	0.0317498	3.40849e-06	8375	family.Peptococcaceae.id.2024	21.7117
ebi-a-GCST90016945	1	27418225	rs12144792	C	T	0.3588	0.064399	0.0141246	5.82242e-06	10718	family.Peptococcaceae.id.2024	20.7878
ebi-a-GCST90016946	10	17019559	rs61841503	G	A	0.1372	0.0919658	0.0161331	9.8012e-09	15333	family.Peptostreptococcaceae.id.2042	32.4951
ebi-a-GCST90016946	4	171180190	rs4692811	C	T	0.2644	0.0642075	0.0126913	4.21123e-07	16061	family.Peptostreptococcaceae.id.2042	25.5953
ebi-a-GCST90016946	9	16786784	rs12377846	C	A	0.0487	-0.252	0.0511627	7.26254e-07	3736	family.Peptostreptococcaceae.id.2042	24.2602
ebi-a-GCST90016946	8	26726641	rs2644627	C	G	0.4364	-0.0558506	0.011224	6.33336e-07	16059	family.Peptostreptococcaceae.id.2042	24.7605
ebi-a-GCST90016946	22	37976422	rs59987323	C	T	0.4274	-0.0537078	0.011443	2.70082e-06	15584	family.Peptostreptococcaceae.id.2042	22.029
ebi-a-GCST90016946	13	77351196	rs9573937	A	G	0.1769	-0.0693637	0.0142907	1.70589e-06	16061	family.Peptostreptococcaceae.id.2042	23.5589
ebi-a-GCST90016946	18	65324280	rs75819860	T	A	0.0775	0.126264	0.0268383	2.48734e-06	11697	family.Peptostreptococcaceae.id.2042	22.1334
ebi-a-GCST90016946	7	46710977	rs117020988	C	T	0.0636	0.182411	0.0372126	1.02794e-06	6831	family.Peptostreptococcaceae.id.2042	24.0282
ebi-a-GCST90016946	3	151781175	rs1520207	C	T	0.4374	0.0525658	0.0112476	3.16548e-06	16057	family.Peptostreptococcaceae.id.2042	21.8417
ebi-a-GCST90016946	7	44312824	rs76982728	T	C	0.0388	0.124203	0.0266923	3.24058e-06	11185	family.Peptostreptococcaceae.id.2042	21.6516
ebi-a-GCST90016946	19	17414138	rs12986312	T	G	0.3221	0.0571818	0.0125947	5.76718e-06	15970	family.Peptostreptococcaceae.id.2042	20.6129
ebi-a-GCST90016946	4	14324623	rs10805326	G	A	0.2783	0.0566637	0.012276	4.03396e-06	16061	family.Peptostreptococcaceae.id.2042	21.3058
ebi-a-GCST90016946	17	38216487	rs1467258	G	A	0.167	0.072584	0.0162321	7.89804e-06	15584	family.Peptostreptococcaceae.id.2042	19.9954
ebi-a-GCST90016946	16	89246670	rs59865771	C	T	0.2813	-0.0573764	0.0127192	7.69029e-06	16040	family.Peptostreptococcaceae.id.2042	20.3492
ebi-a-GCST90016946	10	14650535	rs77540684	T	G	0.0517	0.106725	0.0245638	8.13712e-06	13495	family.Peptostreptococcaceae.id.2042	18.8775
ebi-a-GCST90016946	2	67852836	rs6721459	A	G	0.5606	0.0509823	0.0111975	5.07756e-06	16061	family.Peptostreptococcaceae.id.2042	20.7299
ebi-a-GCST90016947	9	2233969	rs10119172	C	G	0.1511	-0.0737324	0.014259	1.32426e-07	18022	family.Porphyromonadaceae.id.943	26.7386
ebi-a-GCST90016947	3	62035586	rs17065783	A	G	0.2237	-0.059133	0.0122235	1.79351e-06	18028	family.Porphyromonadaceae.id.943	23.4028
ebi-a-GCST90016947	7	69251692	rs6953849	A	G	0.1471	0.0718149	0.0150724	2.4448e-06	18028	family.Porphyromonadaceae.id.943	22.7019
ebi-a-GCST90016947	9	138076081	rs10858364	G	T	0.2763	0.055316	0.012085	4.31063e-06	18028	family.Porphyromonadaceae.id.943	20.9512
ebi-a-GCST90016947	3	189854046	rs3111851	C	G	0.2465	0.0581896	0.0121147	2.19497e-06	18024	family.Porphyromonadaceae.id.943	23.0709
ebi-a-GCST90016947	13	23531802	rs7330827	T	C	0.0755	-0.103842	0.0237355	8.04891e-06	13754	family.Porphyromonadaceae.id.943	19.1403
ebi-a-GCST90016947	1	240929774	rs35961441	A	C	0.0736	0.0915257	0.0207306	8.37393e-06	16374	family.Porphyromonadaceae.id.943	19.4923
ebi-a-GCST90016947	10	71571863	rs10762312	G	A	0.2614	-0.052368	0.0118814	8.70354e-06	18028	family.Porphyromonadaceae.id.943	19.4265
ebi-a-GCST90016947	17	63750903	rs35233670	T	C	0.4414	-0.0473576	0.010602	7.90987e-06	18024	family.Porphyromonadaceae.id.943	19.9529
ebi-a-GCST90016947	4	149825977	rs864093	A	C	0.2565	-0.0527939	0.0117499	9.598e-06	18027	family.Porphyromonadaceae.id.943	20.1882
ebi-a-GCST90016947	14	63386516	rs1980561	A	G	0.3857	-0.0485289	0.0109284	8.94542e-06	18028	family.Porphyromonadaceae.id.943	19.7192
ebi-a-GCST90016948	18	63018983	rs9958960	G	A	0.165	-0.0914807	0.0173611	1.06324e-07	14061	family.Prevotellaceae.id.960	27.7653
ebi-a-GCST90016948	2	118910912	rs4493272	T	C	0.4712	-0.0604992	0.0118027	3.02312e-07	14867	family.Prevotellaceae.id.960	26.2745
ebi-a-GCST90016948	1	111161677	rs3860225	A	G	0.1382	0.083936	0.0167936	5.49682e-07	14871	family.Prevotellaceae.id.960	24.9809
ebi-a-GCST90016948	14	33706908	rs912860	G	A	0.0268	-0.229046	0.0483124	9.2992e-07	3479	family.Prevotellaceae.id.960	22.4765
ebi-a-GCST90016948	1	210681370	rs12118202	T	C	0.1899	-0.0751986	0.0147265	5.54234e-07	14869	family.Prevotellaceae.id.960	26.0747
ebi-a-GCST90016948	20	9771109	rs2206482	T	G	0.4423	-0.0569105	0.0117486	1.30377e-06	14808	family.Prevotellaceae.id.960	23.4644
ebi-a-GCST90016948	13	105075823	rs9586501	G	A	0.3141	0.0592681	0.0127329	2.58988e-06	14868	family.Prevotellaceae.id.960	21.6663
ebi-a-GCST90016948	1	99470269	rs12057990	C	T	0.2406	0.0589878	0.0132268	8.9748e-06	14867	family.Prevotellaceae.id.960	19.889
ebi-a-GCST90016948	3	170126707	rs148376875	T	G	0.1203	0.084515	0.0179163	2.08029e-06	14289	family.Prevotellaceae.id.960	22.2521
ebi-a-GCST90016948	3	4864877	rs4685827	T	C	0.2237	-0.0679529	0.0145407	2.77192e-06	14867	family.Prevotellaceae.id.960	21.8396
ebi-a-GCST90016948	14	78643095	rs10131942	C	G	0.164	0.0701212	0.0158326	8.60821e-06	14871	family.Prevotellaceae.id.960	19.6152
ebi-a-GCST90016948	5	180283881	rs34660375	A	G	0.1909	-0.0805894	0.0178291	7.40327e-06	14289	family.Prevotellaceae.id.960	20.4313
ebi-a-GCST90016948	19	17460999	rs7252711	A	G	0.1272	-0.0740876	0.0161926	5.56586e-06	14540	family.Prevotellaceae.id.960	20.9343
ebi-a-GCST90016948	8	23714609	rs3758087	T	C	0.2922	0.0564199	0.0124655	8.60581e-06	14871	family.Prevotellaceae.id.960	20.4854
ebi-a-GCST90016948	11	119712522	rs34071565	T	A	0.0676	-0.1567	0.0347882	5.60147e-06	8136	family.Prevotellaceae.id.960	20.2896
ebi-a-GCST90016948	3	71801830	rs13069367	A	C	0.3549	-0.0539768	0.0119687	7.39489e-06	14860	family.Prevotellaceae.id.960	20.3385
ebi-a-GCST90016948	12	21404832	rs7975087	C	A	0.2286	-0.0601448	0.0135454	7.59459e-06	14871	family.Prevotellaceae.id.960	19.7157
ebi-a-GCST90016948	3	32408916	rs2278540	G	A	0.326	0.0554249	0.0123265	8.43592e-06	14847	family.Prevotellaceae.id.960	20.2177
ebi-a-GCST90016949	3	13726736	rs9813022	A	G	0.3022	-0.0842444	0.0163583	2.53124e-07	8498	family.Rhodospirillaceae.id.2717	26.5219
ebi-a-GCST90016949	2	225633812	rs3754624	C	T	0.162	0.0971389	0.0200064	1.7148e-06	8496	family.Rhodospirillaceae.id.2717	23.5748
ebi-a-GCST90016949	3	84471266	rs55876211	C	T	0.172	-0.0911851	0.0196395	2.86679e-06	8494	family.Rhodospirillaceae.id.2717	21.5569
ebi-a-GCST90016949	2	169033340	rs76784716	A	G	0.0716	0.136049	0.0285767	1.48988e-06	8498	family.Rhodospirillaceae.id.2717	22.6656
ebi-a-GCST90016949	10	2670553	rs4278423	T	C	0.1064	0.107529	0.0235725	3.12021e-06	8501	family.Rhodospirillaceae.id.2717	20.8086
ebi-a-GCST90016949	5	27945645	rs1549633	A	C	0.1561	0.0999312	0.0218634	4.70392e-06	8010	family.Rhodospirillaceae.id.2717	20.8914
ebi-a-GCST90016949	10	113419797	rs11591293	G	T	0.4195	0.0743184	0.0158724	2.67148e-06	8500	family.Rhodospirillaceae.id.2717	21.9233
ebi-a-GCST90016949	4	134192918	rs74354280	C	T	0.1531	-0.0911896	0.0204907	6.67295e-06	8501	family.Rhodospirillaceae.id.2717	19.8051
ebi-a-GCST90016949	12	73139398	rs61933850	G	A	0.0905	0.164808	0.0360647	7.22582e-06	6830	family.Rhodospirillaceae.id.2717	20.8831
ebi-a-GCST90016949	8	131958403	rs7001029	C	T	0.0934	0.117366	0.0261324	5.3475e-06	8044	family.Rhodospirillaceae.id.2717	20.1708
ebi-a-GCST90016949	5	119372737	rs1035406	G	A	0.0994	-0.11354	0.0250863	5.84451e-06	8483	family.Rhodospirillaceae.id.2717	20.4845
ebi-a-GCST90016949	1	92206218	rs72714493	A	G	0.2157	0.0816858	0.0180791	7.34924e-06	8497	family.Rhodospirillaceae.id.2717	20.4145
ebi-a-GCST90016949	19	28641647	rs12977163	G	C	0.3678	0.0730951	0.0163491	7.62595e-06	8044	family.Rhodospirillaceae.id.2717	19.989
ebi-a-GCST90016949	16	88554243	rs13336560	C	T	0.4563	-0.0701719	0.0158061	9.17333e-06	8010	family.Rhodospirillaceae.id.2717	19.7095
ebi-a-GCST90016949	22	27173098	rs4822789	G	C	0.3926	0.0734321	0.0160521	7.00522e-06	8492	family.Rhodospirillaceae.id.2717	20.927
ebi-a-GCST90016949	1	78619512	rs6679026	T	C	0.1074	0.111984	0.0251088	9.94679e-06	8497	family.Rhodospirillaceae.id.2717	19.8911
ebi-a-GCST90016949	6	89268715	rs1923415	A	G	0.1372	-0.0999238	0.0227326	9.63701e-06	8501	family.Rhodospirillaceae.id.2717	19.3215
ebi-a-GCST90016950	13	38044689	rs9603208	G	T	0.1034	0.0821173	0.0159596	1.91801e-07	17680	family.Rikenellaceae.id.967	26.4745
ebi-a-GCST90016950	11	95304834	rs1939881	G	A	0.0577	-0.105589	0.0206213	5.64373e-07	17434	family.Rikenellaceae.id.967	26.2187
ebi-a-GCST90016950	1	19790706	rs67705352	T	G	0.3738	-0.0549688	0.0110534	6.57556e-07	17676	family.Rikenellaceae.id.967	24.731
ebi-a-GCST90016950	15	71658642	rs4264350	T	C	0.3936	-0.0526393	0.0108555	1.34832e-06	17668	family.Rikenellaceae.id.967	23.5137
ebi-a-GCST90016950	9	14158854	rs62532512	C	A	0.4831	-0.0504257	0.0107399	2.76426e-06	17672	family.Rikenellaceae.id.967	22.0445
ebi-a-GCST90016950	7	135778919	rs67281112	G	C	0.2167	0.0635814	0.0137451	3.63475e-06	17199	family.Rikenellaceae.id.967	21.3975
ebi-a-GCST90016950	4	187842232	rs6837275	A	G	0.2535	0.0570355	0.011887	1.447e-06	17199	family.Rikenellaceae.id.967	23.0222
ebi-a-GCST90016950	13	22867356	rs9578457	G	A	0.0567	-0.141478	0.0315848	3.99449e-06	9400	family.Rikenellaceae.id.967	20.0643
ebi-a-GCST90016950	21	32496710	rs2833282	G	A	0.1282	0.0711137	0.0156966	4.31106e-06	17680	family.Rikenellaceae.id.967	20.5256
ebi-a-GCST90016950	14	21548634	rs77885767	C	T	0.0477	-0.156209	0.0336482	2.84694e-06	8478	family.Rikenellaceae.id.967	21.5521
ebi-a-GCST90016950	18	4069710	rs59663348	G	A	0.1948	0.0570915	0.0125048	6.12244e-06	17678	family.Rikenellaceae.id.967	20.8446
ebi-a-GCST90016950	14	90270821	rs74474130	T	G	0.0656	0.137747	0.0295688	3.61378e-06	11055	family.Rikenellaceae.id.967	21.702
ebi-a-GCST90016950	18	10338470	rs7242694	C	T	0.1809	-0.0618674	0.0134882	5.80709e-06	17199	family.Rikenellaceae.id.967	21.0385
ebi-a-GCST90016950	21	28515912	rs36021379	A	G	0.1342	-0.0656005	0.0144903	7.1952e-06	17199	family.Rikenellaceae.id.967	20.4956
ebi-a-GCST90016950	9	86052655	rs10217435	C	T	0.0875	-0.0883756	0.0197506	6.5076e-06	17679	family.Rikenellaceae.id.967	20.0218
ebi-a-GCST90016950	8	99188924	rs2447496	G	A	0.2833	-0.0549203	0.0121904	6.0861e-06	17199	family.Rikenellaceae.id.967	20.2968
ebi-a-GCST90016950	8	144441740	rs35909684	A	C	0.0775	-0.0850181	0.0191539	7.09826e-06	17565	family.Rikenellaceae.id.967	19.7019
ebi-a-GCST90016950	16	85396629	rs4783173	C	G	0.4483	0.0481514	0.0110006	7.0641e-06	17086	family.Rikenellaceae.id.967	19.1596
ebi-a-GCST90016950	11	17589129	rs10832801	A	C	0.2674	-0.0534763	0.0122666	7.50417e-06	17199	family.Rikenellaceae.id.967	19.0052
ebi-a-GCST90016950	6	100244667	rs9389714	C	T	0.1789	-0.0636841	0.0143416	8.79066e-06	17680	family.Rikenellaceae.id.967	19.7183
ebi-a-GCST90016950	2	174257127	rs6744030	C	T	0.1382	0.0696747	0.0157103	9.31514e-06	17564	family.Rikenellaceae.id.967	19.6689
ebi-a-GCST90016951	12	47384118	rs55793120	T	C	0.0507	0.13822	0.0266152	1.44338e-07	12405	family.Ruminococcaceae.id.2050	26.9701
ebi-a-GCST90016951	2	218216801	rs2113833	T	C	0.0417	0.169146	0.0355009	1.14466e-06	4140	family.Ruminococcaceae.id.2050	22.701
ebi-a-GCST90016951	1	61425267	rs17376049	T	C	0.1083	0.0848534	0.0172114	7.29619e-07	18333	family.Ruminococcaceae.id.2050	24.3056
ebi-a-GCST90016951	9	2801371	rs56199908	T	C	0.0537	-0.199327	0.0410444	1.66414e-06	5618	family.Ruminococcaceae.id.2050	23.5843
ebi-a-GCST90016951	8	69732887	rs10093275	C	T	0.2823	0.0534595	0.011677	5.35228e-06	18335	family.Ruminococcaceae.id.2050	20.9599
ebi-a-GCST90016951	1	24473669	rs76724913	T	G	0.0765	0.0901053	0.0203104	9.60494e-06	17516	family.Ruminococcaceae.id.2050	19.6817
ebi-a-GCST90016951	1	107661606	rs1612733	T	C	0.0596	0.108708	0.0238006	4.22436e-06	15016	family.Ruminococcaceae.id.2050	20.8617
ebi-a-GCST90016951	20	58278102	rs2426816	T	A	0.497	-0.0480152	0.0106011	6.04464e-06	17774	family.Ruminococcaceae.id.2050	20.5142
ebi-a-GCST90016951	1	147744468	rs3009418	C	A	0.0785	0.0927607	0.0210123	8.69024e-06	16407	family.Ruminococcaceae.id.2050	19.4886
ebi-a-GCST90016951	2	29829167	rs10166469	T	C	0.2763	-0.053336	0.0120209	8.5216e-06	18314	family.Ruminococcaceae.id.2050	19.6864
ebi-a-GCST90016951	8	4555684	rs1158100	A	G	0.3549	-0.0490539	0.0109865	8.60858e-06	18333	family.Ruminococcaceae.id.2050	19.9356
ebi-a-GCST90016951	11	116485496	rs499272	G	C	0.1362	0.0706431	0.016046	9.29359e-06	17854	family.Ruminococcaceae.id.2050	19.3823
ebi-a-GCST90016952	12	100584014	rs11110281	T	C	0.0676	-0.130554	0.0225943	1.40137e-08	15316	family.Streptococcaceae.id.1850	33.3874
ebi-a-GCST90016952	8	10143164	rs2952251	A	G	0.2525	-0.0639298	0.0126525	3.72237e-07	16612	family.Streptococcaceae.id.1850	25.5303
ebi-a-GCST90016952	17	61298020	rs4968759	A	G	0.4264	-0.0544035	0.0111271	8.91881e-07	16624	family.Streptococcaceae.id.1850	23.9049
ebi-a-GCST90016952	5	169689604	rs395407	G	C	0.1421	-0.0826855	0.0172536	1.3256e-06	16088	family.Streptococcaceae.id.1850	22.9667
ebi-a-GCST90016952	16	991253	rs35344081	G	A	0.2406	0.0609349	0.0129703	2.63845e-06	16624	family.Streptococcaceae.id.1850	22.0714
ebi-a-GCST90016952	14	97526750	rs2370083	G	T	0.0885	-0.0842751	0.0184509	4.25666e-06	16516	family.Streptococcaceae.id.1850	20.8623
ebi-a-GCST90016952	3	94153993	rs76717940	T	A	0.0606	0.150606	0.0334079	3.08935e-06	7720	family.Streptococcaceae.id.1850	20.3228
ebi-a-GCST90016952	4	53657577	rs10028567	C	T	0.0815	-0.0934027	0.0190343	3.72497e-06	16549	family.Streptococcaceae.id.1850	24.0792
ebi-a-GCST90016952	15	41663393	rs72739637	A	G	0.1064	0.0927983	0.0192021	1.82163e-06	15111	family.Streptococcaceae.id.1850	23.3552
ebi-a-GCST90016952	12	120729505	rs16950051	A	G	0.0586	0.107008	0.0236973	5.33808e-06	14431	family.Streptococcaceae.id.1850	20.3907
ebi-a-GCST90016952	1	240441766	rs77968078	G	A	0.0567	-0.0993013	0.0224788	7.9334e-06	15519	family.Streptococcaceae.id.1850	19.5149
ebi-a-GCST90016952	10	28588269	rs7916711	A	G	0.0646	0.0959639	0.021545	6.32732e-06	15515	family.Streptococcaceae.id.1850	19.8391
ebi-a-GCST90016952	7	46778653	rs957755	T	G	0.1909	-0.0642449	0.0142702	7.4151e-06	16627	family.Streptococcaceae.id.1850	20.2682
ebi-a-GCST90016952	3	132058723	rs6806351	T	C	0.2087	-0.0619209	0.0135744	6.93793e-06	16198	family.Streptococcaceae.id.1850	20.8082
ebi-a-GCST90016952	17	80576624	rs9903102	C	A	0.164	-0.0693015	0.0154096	4.91806e-06	16623	family.Streptococcaceae.id.1850	20.2256
ebi-a-GCST90016952	4	37452858	rs57646748	G	A	0.0676	-0.088021	0.019876	7.88359e-06	16160	family.Streptococcaceae.id.1850	19.6117
ebi-a-GCST90016952	16	73391982	rs6563952	G	C	0.0924	0.0801931	0.0178576	8.70591e-06	16627	family.Streptococcaceae.id.1850	20.1664
ebi-a-GCST90016953	3	14306949	rs9864379	T	C	0.1133	-0.160521	0.0292752	4.65873e-08	5768	family.unknownfamily.id.1000001214	30.0653
ebi-a-GCST90016953	16	80493705	rs11150282	T	C	0.3211	0.098235	0.0197127	7.36053e-07	5864	family.unknownfamily.id.1000001214	24.8337
ebi-a-GCST90016953	1	230523039	rs16851659	G	C	0.3887	-0.0895168	0.0186555	1.27024e-06	5875	family.unknownfamily.id.1000001214	23.0247
ebi-a-GCST90016953	9	115975389	rs4129395	G	A	0.4264	0.0904264	0.0185253	1.21742e-06	5878	family.unknownfamily.id.1000001214	23.8264
ebi-a-GCST90016953	9	122046549	rs1221147	T	A	0.1561	0.126305	0.0279161	4.8596e-06	5759	family.unknownfamily.id.1000001214	20.4706
ebi-a-GCST90016953	15	100747683	rs79790072	T	C	0.0567	0.226103	0.0488017	3.5381e-06	4104	family.unknownfamily.id.1000001214	21.4655
ebi-a-GCST90016953	7	20010624	rs73074665	A	T	0.0855	0.164631	0.0356037	3.6238e-06	5749	family.unknownfamily.id.1000001214	21.3813
ebi-a-GCST90016953	9	24648997	rs113884518	T	C	0.0487	-0.20591	0.0455376	7.73987e-06	4434	family.unknownfamily.id.1000001214	20.4463
ebi-a-GCST90016953	18	1008278	rs789069	A	C	0.172	-0.10413	0.0234459	6.50003e-06	5870	family.unknownfamily.id.1000001214	19.725
ebi-a-GCST90016953	11	2937631	rs367480	G	A	0.4274	-0.0841649	0.0185948	7.52418e-06	5878	family.unknownfamily.id.1000001214	20.4871
ebi-a-GCST90016953	15	62055753	rs8028558	A	G	0.4046	0.08346	0.0188504	9.78236e-06	5875	family.unknownfamily.id.1000001214	19.6027
ebi-a-GCST90016953	17	53906328	rs28678345	T	C	0.0467	0.213083	0.0471377	8.05953e-06	4315	family.unknownfamily.id.1000001214	20.4344
ebi-a-GCST90016954	14	46519718	rs74603314	T	C	0.0457	0.230767	0.0489701	2.27641e-06	4033	family.unknownfamily.id.1000005471	22.2068
ebi-a-GCST90016954	3	3771148	rs76373661	G	A	0.1133	0.0908218	0.0202986	5.15941e-06	10359	family.unknownfamily.id.1000005471	20.0193
ebi-a-GCST90016954	7	82536037	rs17235252	T	C	0.0944	-0.122002	0.0255463	2.15879e-06	9531	family.unknownfamily.id.1000005471	22.8076
ebi-a-GCST90016954	1	109845252	rs638542	G	A	0.2863	-0.070592	0.0157049	5.17285e-06	9970	family.unknownfamily.id.1000005471	20.2041
ebi-a-GCST90016954	2	177374176	rs62188991	G	C	0.1113	-0.110864	0.0241355	5.26703e-06	9531	family.unknownfamily.id.1000005471	21.0993
ebi-a-GCST90016954	11	112386785	rs949341	G	A	0.3201	0.0656602	0.0147216	7.73282e-06	10355	family.unknownfamily.id.1000005471	19.8926
ebi-a-GCST90016954	3	165846506	rs13100746	C	T	0.4095	0.0638979	0.0142685	7.28846e-06	10359	family.unknownfamily.id.1000005471	20.0546
ebi-a-GCST90016954	10	3521459	rs515984	T	C	0.174	-0.0875451	0.0190685	6.61366e-06	10359	family.unknownfamily.id.1000005471	21.078
ebi-a-GCST90016954	5	17443654	rs7706512	G	A	0.504	0.0657351	0.0138979	2.27207e-06	10359	family.unknownfamily.id.1000005471	22.3715
ebi-a-GCST90016954	8	15406830	rs11779863	G	A	0.2068	-0.0772768	0.0172171	6.68845e-06	10353	family.unknownfamily.id.1000005471	20.1456
ebi-a-GCST90016954	7	4105705	rs7801843	A	G	0.1292	-0.0869495	0.0194509	9.46882e-06	10359	family.unknownfamily.id.1000005471	19.9826
ebi-a-GCST90016954	5	176287195	rs10071529	G	C	0.0875	0.125105	0.0278674	8.64406e-06	10147	family.unknownfamily.id.1000005471	20.1536
ebi-a-GCST90016954	22	42741466	rs739151	C	G	0.506	0.0652659	0.0139773	3.09287e-06	10337	family.unknownfamily.id.1000005471	21.8035
ebi-a-GCST90016954	1	61850864	rs12566890	T	G	0.0954	-0.103134	0.0241775	8.11201e-06	10339	family.unknownfamily.id.1000005471	18.1961
ebi-a-GCST90016954	3	184193482	rs3932485	C	T	0.4284	0.0626209	0.0141623	9.92857e-06	10359	family.unknownfamily.id.1000005471	19.551
ebi-a-GCST90016954	9	116711241	rs7853673	G	A	0.5139	-0.0624389	0.0139833	6.7325e-06	10359	family.unknownfamily.id.1000005471	19.9386
ebi-a-GCST90016955	7	1321675	rs60583455	T	C	0.3757	0.108934	0.021177	2.59578e-07	4773	family.unknownfamily.id.1000006161	26.4604
ebi-a-GCST90016955	8	18229020	rs2172426	C	T	0.4473	-0.10212	0.0198947	3.17425e-07	5099	family.unknownfamily.id.1000006161	26.348
ebi-a-GCST90016955	10	2095726	rs11251024	G	A	0.33	0.104201	0.0206737	6.62801e-07	5107	family.unknownfamily.id.1000006161	25.4043
ebi-a-GCST90016955	6	68934648	rs13219468	G	C	0.2256	0.115344	0.0236958	1.40637e-06	5104	family.unknownfamily.id.1000006161	23.6944
ebi-a-GCST90016955	5	10737802	rs267959	A	G	0.3429	0.0988612	0.0209676	2.61993e-06	5107	family.unknownfamily.id.1000006161	22.2308
ebi-a-GCST90016955	11	91589600	rs11606187	A	G	0.1074	-0.154539	0.0326288	3.30586e-06	5102	family.unknownfamily.id.1000006161	22.4324
ebi-a-GCST90016955	10	98619568	rs7911787	G	T	0.0656	-0.223071	0.0470232	3.38824e-06	3879	family.unknownfamily.id.1000006161	22.504
ebi-a-GCST90016955	14	39425971	rs72671304	T	C	0.0696	0.172322	0.0370028	3.79578e-06	4887	family.unknownfamily.id.1000006161	21.6876
ebi-a-GCST90016955	2	234081324	rs13385922	T	C	0.4056	0.0929494	0.0201348	3.96829e-06	5106	family.unknownfamily.id.1000006161	21.3107
ebi-a-GCST90016955	15	81694972	rs4383094	T	C	0.0964	0.149188	0.0320662	4.28134e-06	5091	family.unknownfamily.id.1000006161	21.6457
ebi-a-GCST90016955	10	127094261	rs55921101	A	T	0.2266	-0.109245	0.0236201	4.32139e-06	5105	family.unknownfamily.id.1000006161	21.3916
ebi-a-GCST90016955	13	70306831	rs9542068	T	C	0.3211	0.0990709	0.0218149	6.52339e-06	5107	family.unknownfamily.id.1000006161	20.6246
ebi-a-GCST90016955	19	887824	rs2930903	C	G	0.3887	0.0908335	0.0209434	6.8435e-06	4789	family.unknownfamily.id.1000006161	18.8104
ebi-a-GCST90016955	15	97318671	rs60775321	T	C	0.3012	-0.0962425	0.0213842	7.1046e-06	5101	family.unknownfamily.id.1000006161	20.2558
ebi-a-GCST90016955	20	3405239	rs8126061	T	C	0.0954	-0.159135	0.0351904	7.36334e-06	5089	family.unknownfamily.id.1000006161	20.4496
ebi-a-GCST90016955	2	200778866	rs166849	G	A	0.3897	0.0911053	0.0202239	7.73898e-06	5107	family.unknownfamily.id.1000006161	20.2934
ebi-a-GCST90016955	2	89331940	rs80270230	G	C	0.1322	0.176113	0.0393214	8.40763e-06	4261	family.unknownfamily.id.1000006161	20.0597
ebi-a-GCST90016956	1	50088819	rs12741784	C	T	0.336	-0.0621452	0.0119266	1.28494e-07	15867	family.Veillonellaceae.id.2172	27.1507
ebi-a-GCST90016956	13	38326692	rs79535861	A	C	0.0885	0.100666	0.0207016	1.57687e-06	15061	family.Veillonellaceae.id.2172	23.6462
ebi-a-GCST90016956	14	102897930	rs111810795	C	T	0.1074	-0.0867108	0.0180573	1.72927e-06	15605	family.Veillonellaceae.id.2172	23.0589
ebi-a-GCST90016956	5	132646303	rs12186441	G	A	0.0368	0.208096	0.0453999	4.52857e-06	5236	family.Veillonellaceae.id.2172	21.0096
ebi-a-GCST90016956	18	462180	rs4797169	T	C	0.2505	0.0587799	0.0128297	4.49346e-06	15974	family.Veillonellaceae.id.2172	20.9907
ebi-a-GCST90016956	7	21637810	rs12668619	A	G	0.3549	0.055301	0.0117654	2.57364e-06	15971	family.Veillonellaceae.id.2172	22.093
ebi-a-GCST90016956	4	23317124	rs2175069	A	G	0.3857	-0.0526752	0.0114886	4.63558e-06	15976	family.Veillonellaceae.id.2172	21.0221
ebi-a-GCST90016956	4	46366067	rs1442060	G	A	0.494	-0.0514024	0.0112125	4.50675e-06	15976	family.Veillonellaceae.id.2172	21.0168
ebi-a-GCST90016956	8	41231597	rs1447205	G	C	0.3618	-0.0520689	0.0115656	7.34899e-06	15971	family.Veillonellaceae.id.2172	20.2685
ebi-a-GCST90016956	13	61597625	rs114889439	A	G	0.0527	-0.253809	0.0539169	6.19028e-06	3268	family.Veillonellaceae.id.2172	22.1597
ebi-a-GCST90016956	15	78546996	rs4461038	A	G	0.3062	-0.0554965	0.0119467	3.73474e-06	15973	family.Veillonellaceae.id.2172	21.5791
ebi-a-GCST90016956	6	75534152	rs6909981	C	T	0.2018	-0.0638697	0.0141765	5.47618e-06	15976	family.Veillonellaceae.id.2172	20.2979
ebi-a-GCST90016956	5	38348199	rs2561116	T	G	0.1133	-0.083617	0.0187159	7.88518e-06	15976	family.Veillonellaceae.id.2172	19.9603
ebi-a-GCST90016956	6	139188534	rs61264131	A	C	0.0497	0.202367	0.0464388	6.74544e-06	3075	family.Veillonellaceae.id.2172	18.9897
ebi-a-GCST90016956	6	92380922	rs9345168	C	A	0.4662	0.0509102	0.0113253	8.48887e-06	15976	family.Veillonellaceae.id.2172	20.2074
ebi-a-GCST90016956	21	35576123	rs11700976	C	A	0.4503	0.0503337	0.0113763	9.25376e-06	15971	family.Veillonellaceae.id.2172	19.5756
ebi-a-GCST90016956	1	244391618	rs6692542	A	G	0.3728	0.0534397	0.0118254	8.67975e-06	15976	family.Veillonellaceae.id.2172	20.422
ebi-a-GCST90016956	13	78785141	rs2585520	G	T	0.0825	-0.0904972	0.0200428	5.26922e-06	15501	family.Veillonellaceae.id.2172	20.387
ebi-a-GCST90016956	13	101617913	rs75768969	C	G	0.161	-0.0703773	0.0156855	7.19233e-06	15975	family.Veillonellaceae.id.2172	20.1312
ebi-a-GCST90016956	18	30208691	rs1693340	T	C	0.1262	0.0818934	0.018245	9.25271e-06	15058	family.Veillonellaceae.id.2172	20.147
ebi-a-GCST90016956	8	138319508	rs4263802	G	A	0.3837	0.050942	0.0114921	7.45003e-06	15976	family.Veillonellaceae.id.2172	19.6495
ebi-a-GCST90016957	4	95027272	rs11729256	T	C	0.2386	0.0749798	0.0150177	6.7309e-07	11861	family.Verrucomicrobiaceae.id.4036	24.9277
ebi-a-GCST90016957	11	130280667	rs4936098	A	G	0.34	0.0648691	0.0135928	1.12929e-06	11858	family.Verrucomicrobiaceae.id.4036	22.7749
ebi-a-GCST90016957	6	56341481	rs9349825	A	G	0.2793	-0.0704354	0.0147128	2.51287e-06	11858	family.Verrucomicrobiaceae.id.4036	22.9188
ebi-a-GCST90016957	4	100544188	rs74542928	T	C	0.0785	0.112124	0.0236422	1.64613e-06	11216	family.Verrucomicrobiaceae.id.4036	22.4917
ebi-a-GCST90016957	16	81063149	rs2602429	C	T	0.2217	0.0745516	0.0156195	2.69939e-06	11690	family.Verrucomicrobiaceae.id.4036	22.7814
ebi-a-GCST90016957	10	5064327	rs4242783	G	A	0.2873	0.0687992	0.0147694	2.75444e-06	11690	family.Verrucomicrobiaceae.id.4036	21.6992
ebi-a-GCST90016957	1	105422565	rs11184341	G	C	0.2783	0.0655301	0.014223	4.13844e-06	11864	family.Verrucomicrobiaceae.id.4036	21.2274
ebi-a-GCST90016957	1	41074472	rs61779207	G	A	0.1779	-0.0758811	0.0167762	6.63029e-06	11591	family.Verrucomicrobiaceae.id.4036	20.4588
ebi-a-GCST90016957	18	49473635	rs117107102	A	G	0.0447	0.204683	0.0431573	2.91821e-06	4975	family.Verrucomicrobiaceae.id.4036	22.4934
ebi-a-GCST90016957	15	97570657	rs12908520	G	A	0.4563	0.0619104	0.0130946	2.15138e-06	11863	family.Verrucomicrobiaceae.id.4036	22.3533
ebi-a-GCST90016957	12	130309670	rs111862613	T	C	0.166	0.0907065	0.0196746	3.73127e-06	11621	family.Verrucomicrobiaceae.id.4036	21.2551
ebi-a-GCST90016957	20	31867840	rs941682	G	A	0.3111	-0.0631526	0.0143767	9.58114e-06	11809	family.Verrucomicrobiaceae.id.4036	19.2958
ebi-a-GCST90016958	11	9316730	rs4396289	C	T	0.16	-0.152918	0.0288525	1.53782e-07	3913	family.Victivallaceae.id.2255	28.0897
ebi-a-GCST90016958	7	57589803	rs2944282	T	C	0.3002	-0.124197	0.0257026	1.56601e-06	3555	family.Victivallaceae.id.2255	23.3489
ebi-a-GCST90016958	7	146808977	rs11764871	G	T	0.2505	0.127099	0.025656	7.49289e-07	3909	family.Victivallaceae.id.2255	24.5418
ebi-a-GCST90016958	2	60484909	rs6545794	A	G	0.0885	-0.197786	0.0410495	5.97005e-07	3916	family.Victivallaceae.id.2255	23.2152
ebi-a-GCST90016958	5	94692439	rs2546105	A	T	0.2455	0.126643	0.0257111	1.02501e-06	3917	family.Victivallaceae.id.2255	24.262
ebi-a-GCST90016958	9	111086170	rs62570196	C	T	0.0686	-0.246101	0.0483077	2.69852e-07	3091	family.Victivallaceae.id.2255	25.9535
ebi-a-GCST90016958	10	95286954	rs7077363	G	A	0.164	0.148942	0.0318366	2.83376e-06	3912	family.Victivallaceae.id.2255	21.8868
ebi-a-GCST90016958	2	2649472	rs67832247	C	T	0.2694	-0.123489	0.0266695	3.23801e-06	3555	family.Victivallaceae.id.2255	21.4401
ebi-a-GCST90016958	12	131103256	rs34962571	A	C	0.0825	-0.186945	0.0418412	6.24824e-06	3237	family.Victivallaceae.id.2255	19.9628
ebi-a-GCST90016958	9	94128796	rs7860510	G	C	0.0974	0.164855	0.0375128	9.60089e-06	3912	family.Victivallaceae.id.2255	19.3129
ebi-a-GCST90016958	3	9968555	rs7627405	C	T	0.167	-0.134158	0.0301427	8.1942e-06	3555	family.Victivallaceae.id.2255	19.8092
ebi-a-GCST90016958	2	31211657	rs61702987	T	C	0.175	0.145501	0.0300007	3.07921e-06	3906	family.Victivallaceae.id.2255	23.5218
ebi-a-GCST90016958	12	102525047	rs7314815	G	A	0.503	0.101088	0.0225594	6.40086e-06	3912	family.Victivallaceae.id.2255	20.0791
ebi-a-GCST90016958	19	711637	rs11671100	A	C	0.2008	-0.160034	0.0349472	4.08042e-06	3331	family.Victivallaceae.id.2255	20.9701
ebi-a-GCST90016979	5	71186626	rs6890185	T	C	0.3111	0.113424	0.0233137	1.12244e-06	4166	genus..Clostridiuminnocuumgroup.id.14397	23.6692
ebi-a-GCST90016979	18	6348227	rs61267978	T	C	0.1243	0.14708	0.0320875	5.58513e-06	4165	genus..Clostridiuminnocuumgroup.id.14397	21.0103
ebi-a-GCST90016979	3	103025517	rs1948423	T	A	0.3082	-0.108859	0.023425	3.4941e-06	4165	genus..Clostridiuminnocuumgroup.id.14397	21.5959
ebi-a-GCST90016979	1	8419420	rs6577484	G	A	0.1481	0.160425	0.0360857	8.40602e-06	3858	genus..Clostridiuminnocuumgroup.id.14397	19.7639
ebi-a-GCST90016979	5	113126539	rs10074000	T	C	0.4135	-0.102648	0.0227508	6.99943e-06	4048	genus..Clostridiuminnocuumgroup.id.14397	20.3567
ebi-a-GCST90016979	18	69274308	rs1942371	G	A	0.1302	-0.157938	0.034187	4.06337e-06	3971	genus..Clostridiuminnocuumgroup.id.14397	21.3428
ebi-a-GCST90016979	5	9368158	rs40656	C	T	0.1889	0.142664	0.0311021	8.6152e-06	4048	genus..Clostridiuminnocuumgroup.id.14397	21.0403
ebi-a-GCST90016979	6	143718234	rs71564433	T	A	0.1789	-0.126746	0.0274657	7.8001e-06	4164	genus..Clostridiuminnocuumgroup.id.14397	21.2955
ebi-a-GCST90016979	15	59704208	rs77845139	A	G	0.2952	-0.114993	0.0257186	8.40622e-06	4048	genus..Clostridiuminnocuumgroup.id.14397	19.9916
ebi-a-GCST90016979	12	30268485	rs10506058	A	G	0.3966	0.0997048	0.0221926	8.92443e-06	4163	genus..Clostridiuminnocuumgroup.id.14397	20.1844
ebi-a-GCST90016979	5	95717619	rs4869133	G	A	0.0885	-0.180591	0.0409505	7.24455e-06	3735	genus..Clostridiuminnocuumgroup.id.14397	19.4478
ebi-a-GCST90016996	10	94185213	rs112617308	T	C	0.0795	-0.170873	0.0362844	2.38033e-06	4001	genus..Eubacteriumbrachygroup.id.11296	22.1773
ebi-a-GCST90016996	22	26922534	rs9613196	T	A	0.0765	-0.238718	0.0528561	4.98786e-06	3004	genus..Eubacteriumbrachygroup.id.11296	20.3977
ebi-a-GCST90016996	5	17460096	rs62348779	T	C	0.0815	-0.201481	0.043286	3.78122e-06	3827	genus..Eubacteriumbrachygroup.id.11296	21.6656
ebi-a-GCST90016996	10	22892667	rs2913110	C	T	0.3777	0.105143	0.022942	4.55806e-06	4001	genus..Eubacteriumbrachygroup.id.11296	21.0039
ebi-a-GCST90016996	4	184628931	rs4862235	G	A	0.4443	0.104806	0.0225751	3.73143e-06	4000	genus..Eubacteriumbrachygroup.id.11296	21.5533
ebi-a-GCST90016996	2	218237281	rs12151423	A	G	0.4791	0.101329	0.0227324	9.2705e-06	3854	genus..Eubacteriumbrachygroup.id.11296	19.8688
ebi-a-GCST90016996	4	6856564	rs73199919	T	C	0.0567	-0.236717	0.0531335	8.15524e-06	3008	genus..Eubacteriumbrachygroup.id.11296	19.8482
ebi-a-GCST90016996	11	80236833	rs6591893	G	A	0.3479	0.108225	0.0240319	7.34344e-06	3999	genus..Eubacteriumbrachygroup.id.11296	20.2807
ebi-a-GCST90016996	22	48190598	rs720439	A	G	0.2515	-0.111927	0.0251252	7.02827e-06	4001	genus..Eubacteriumbrachygroup.id.11296	19.8449
ebi-a-GCST90016996	4	144665178	rs13139592	T	C	0.1223	-0.145997	0.0327192	7.96753e-06	3842	genus..Eubacteriumbrachygroup.id.11296	19.9104
ebi-a-GCST90016996	14	23060552	rs1384962	A	G	0.2107	0.120888	0.0266264	6.99292e-06	4001	genus..Eubacteriumbrachygroup.id.11296	20.6131
ebi-a-GCST90016997	7	31085162	rs17159861	C	T	0.1332	0.0962228	0.0168388	1.03787e-08	17380	genus..Eubacteriumcoprostanoligenesgroup.id.11375	32.6537
ebi-a-GCST90016997	7	16380806	rs9648214	T	C	0.1183	-0.0828719	0.016431	2.5203e-07	17379	genus..Eubacteriumcoprostanoligenesgroup.id.11375	25.4383
ebi-a-GCST90016997	1	200638489	rs115325767	G	C	0.0934	0.0783322	0.0174719	2.62197e-06	16555	genus..Eubacteriumcoprostanoligenesgroup.id.11375	20.1002
ebi-a-GCST90016997	15	36911598	rs12906958	C	T	0.3022	-0.0533159	0.0115935	4.34803e-06	17380	genus..Eubacteriumcoprostanoligenesgroup.id.11375	21.1488
ebi-a-GCST90016997	15	86440997	rs4076415	T	G	0.4006	0.0515152	0.0110294	1.98974e-06	16960	genus..Eubacteriumcoprostanoligenesgroup.id.11375	21.8155
ebi-a-GCST90016997	3	127139574	rs6762473	C	A	0.3569	0.0521584	0.0112353	4.26113e-06	17377	genus..Eubacteriumcoprostanoligenesgroup.id.11375	21.5517
ebi-a-GCST90016997	10	2215931	rs10444197	A	G	0.3678	-0.0505823	0.0113455	5.98464e-06	17380	genus..Eubacteriumcoprostanoligenesgroup.id.11375	19.8768
ebi-a-GCST90016997	10	84506096	rs2644213	G	A	0.2366	0.0538845	0.0121245	9.85638e-06	17380	genus..Eubacteriumcoprostanoligenesgroup.id.11375	19.7517
ebi-a-GCST90016997	3	113794507	rs11720857	C	T	0.1769	0.0630776	0.0144485	9.26255e-06	16960	genus..Eubacteriumcoprostanoligenesgroup.id.11375	19.0592
ebi-a-GCST90016997	7	73306506	rs4717831	A	T	0.1193	0.0786783	0.0174038	9.17719e-06	16854	genus..Eubacteriumcoprostanoligenesgroup.id.11375	20.4372
ebi-a-GCST90016997	15	97869293	rs62024432	C	T	0.1252	-0.0769698	0.0172101	7.50207e-06	17271	genus..Eubacteriumcoprostanoligenesgroup.id.11375	20.0019
ebi-a-GCST90016997	3	81595477	rs76898927	G	A	0.0477	0.123055	0.0266375	4.78979e-06	12197	genus..Eubacteriumcoprostanoligenesgroup.id.11375	21.3409
ebi-a-GCST90016997	7	33603146	rs1020520	T	G	0.2038	-0.0590705	0.0132929	8.88975e-06	17371	genus..Eubacteriumcoprostanoligenesgroup.id.11375	19.7471
ebi-a-GCST90016997	12	32713919	rs11052069	T	C	0.4344	0.0477832	0.0107833	9.37949e-06	17380	genus..Eubacteriumcoprostanoligenesgroup.id.11375	19.6356
ebi-a-GCST90016997	2	50797401	rs79895140	T	C	0.2167	-0.0641017	0.0141153	8.61816e-06	16139	genus..Eubacteriumcoprostanoligenesgroup.id.11375	20.6234
ebi-a-GCST90016998	16	81820486	rs4583233	A	C	0.334	0.0670205	0.0128122	2.83852e-07	14327	genus..Eubacteriumeligensgroup.id.14372	27.3633
ebi-a-GCST90016998	10	83092007	rs265534	T	G	0.4553	-0.0563756	0.0120127	2.26758e-06	14776	genus..Eubacteriumeligensgroup.id.14372	22.0242
ebi-a-GCST90016998	2	115197171	rs72839198	C	G	0.0557	0.155659	0.0375612	3.13914e-06	4926	genus..Eubacteriumeligensgroup.id.14372	17.1739
ebi-a-GCST90016998	14	39301409	rs74606150	C	G	0.0457	-0.196454	0.042565	4.24506e-06	5381	genus..Eubacteriumeligensgroup.id.14372	21.3018
ebi-a-GCST90016998	6	70956815	rs6923695	T	G	0.0567	0.103268	0.0229525	4.87406e-06	12891	genus..Eubacteriumeligensgroup.id.14372	20.2428
ebi-a-GCST90016998	2	110260993	rs56080211	C	T	0.0557	0.123093	0.0282743	9.1429e-06	10699	genus..Eubacteriumeligensgroup.id.14372	18.9531
ebi-a-GCST90016998	14	77619186	rs158115	G	C	0.0924	0.0915271	0.0190611	9.74185e-06	14678	genus..Eubacteriumeligensgroup.id.14372	23.057
ebi-a-GCST90016998	13	107563458	rs2200429	A	G	0.0736	-0.0888825	0.0198479	5.29721e-06	14761	genus..Eubacteriumeligensgroup.id.14372	20.0541
ebi-a-GCST90016998	11	31098691	rs182318	G	A	0.0775	-0.0824941	0.0195615	8.39837e-06	14777	genus..Eubacteriumeligensgroup.id.14372	17.7845
ebi-a-GCST90016998	7	51365152	rs12719051	A	G	0.1004	0.0916626	0.0208183	7.11766e-06	12799	genus..Eubacteriumeligensgroup.id.14372	19.3862
ebi-a-GCST90016999	2	71145246	rs3771393	C	T	0.2843	0.130842	0.0266671	7.37909e-07	3792	genus..Eubacteriumfissicatenagroup.id.14373	24.0738
ebi-a-GCST90016999	8	5433699	rs2733072	G	A	0.4652	0.109644	0.0228306	1.49089e-06	3833	genus..Eubacteriumfissicatenagroup.id.14373	23.0641
ebi-a-GCST90016999	11	115165111	rs7104872	G	A	0.1779	0.138612	0.0291906	2.7315e-06	3829	genus..Eubacteriumfissicatenagroup.id.14373	22.5484
ebi-a-GCST90016999	7	73043561	rs151257695	A	G	0.0805	0.20951	0.0454847	3.09681e-06	3587	genus..Eubacteriumfissicatenagroup.id.14373	21.2167
ebi-a-GCST90016999	18	45753272	rs11876297	T	C	0.2157	0.131469	0.0281712	2.66556e-06	3396	genus..Eubacteriumfissicatenagroup.id.14373	21.779
ebi-a-GCST90016999	6	39940437	rs6934739	A	G	0.2952	0.111463	0.0252788	9.75326e-06	3831	genus..Eubacteriumfissicatenagroup.id.14373	19.4425
ebi-a-GCST90016999	14	89484373	rs10147907	T	G	0.0686	0.172263	0.039601	8.27246e-06	3833	genus..Eubacteriumfissicatenagroup.id.14373	18.9222
ebi-a-GCST90016999	3	39604954	rs1768152	T	C	0.1372	0.139489	0.0316186	8.70054e-06	3590	genus..Eubacteriumfissicatenagroup.id.14373	19.4622
ebi-a-GCST90016999	10	96758467	rs11818408	G	A	0.4771	0.10585	0.0237114	8.20015e-06	3590	genus..Eubacteriumfissicatenagroup.id.14373	19.9283
ebi-a-GCST90017000	4	111885431	rs13116360	T	C	0.0626	0.154124	0.0297185	2.94487e-07	10323	genus..Eubacteriumhalliigroup.id.11338	26.896
ebi-a-GCST90017000	3	110283389	rs949971	T	G	0.3837	-0.0540164	0.0116101	3.29002e-06	16566	genus..Eubacteriumhalliigroup.id.11338	21.6462
ebi-a-GCST90017000	1	34308917	rs10798999	C	T	0.2157	0.0601661	0.0126752	2.60558e-06	16561	genus..Eubacteriumhalliigroup.id.11338	22.5315
ebi-a-GCST90017000	7	148856720	rs60254196	A	G	0.5408	-0.0522832	0.0111865	2.69672e-06	16238	genus..Eubacteriumhalliigroup.id.11338	21.8442
ebi-a-GCST90017000	7	100635375	rs10808115	A	C	0.4781	-0.0504747	0.0109922	4.42448e-06	16566	genus..Eubacteriumhalliigroup.id.11338	21.0851
ebi-a-GCST90017000	15	62014160	rs74018587	C	T	0.0368	0.208943	0.043822	3.70257e-06	3039	genus..Eubacteriumhalliigroup.id.11338	22.7337
ebi-a-GCST90017000	3	23663416	rs6550770	T	C	0.0517	-0.198087	0.0443545	4.823e-06	4279	genus..Eubacteriumhalliigroup.id.11338	19.9452
ebi-a-GCST90017000	11	58040621	rs10501370	C	T	0.0527	-0.115589	0.0252489	5.41918e-06	13824	genus..Eubacteriumhalliigroup.id.11338	20.9579
ebi-a-GCST90017000	19	49214274	rs281379	A	G	0.4602	-0.0499523	0.0112153	9.32796e-06	16130	genus..Eubacteriumhalliigroup.id.11338	19.8377
ebi-a-GCST90017000	11	123789877	rs78056098	G	T	0.3608	-0.0507411	0.0113758	8.28818e-06	16568	genus..Eubacteriumhalliigroup.id.11338	19.8955
ebi-a-GCST90017000	3	195238086	rs138531890	A	G	0.0537	0.153138	0.0349456	5.4306e-06	7710	genus..Eubacteriumhalliigroup.id.11338	19.2036
ebi-a-GCST90017000	3	64664456	rs28584818	A	G	0.0686	0.126115	0.0268627	4.43235e-06	11095	genus..Eubacteriumhalliigroup.id.11338	22.0412
ebi-a-GCST90017000	11	11771637	rs117748144	T	C	0.0427	-0.126582	0.028712	7.86002e-06	10861	genus..Eubacteriumhalliigroup.id.11338	19.4365
ebi-a-GCST90017000	1	104524676	rs17474256	G	A	0.1233	0.0810805	0.0184573	9.45445e-06	16460	genus..Eubacteriumhalliigroup.id.11338	19.2973
ebi-a-GCST90017000	18	48384463	rs630939	C	T	0.3996	-0.0508914	0.0114352	9.15759e-06	16238	genus..Eubacteriumhalliigroup.id.11338	19.8062
ebi-a-GCST90017000	4	183709536	rs17074066	T	C	0.0915	-0.0813986	0.0189272	9.34905e-06	15804	genus..Eubacteriumhalliigroup.id.11338	18.4952
ebi-a-GCST90017001	14	52185888	rs34297067	A	G	0.1392	-0.186907	0.0341475	6.59784e-08	3271	genus..Eubacteriumnodatumgroup.id.11297	29.9593
ebi-a-GCST90017001	9	28245518	rs113893692	C	T	0.0984	-0.185107	0.0403573	5.75702e-06	3195	genus..Eubacteriumnodatumgroup.id.11297	21.0379
ebi-a-GCST90017001	9	96597985	rs77910827	C	T	0.1034	0.201788	0.0413568	9.05381e-07	3271	genus..Eubacteriumnodatumgroup.id.11297	23.8066
ebi-a-GCST90017001	10	9659749	rs61841040	G	T	0.166	0.160621	0.0341609	3.56141e-06	3295	genus..Eubacteriumnodatumgroup.id.11297	22.1078
ebi-a-GCST90017001	1	34529736	rs9425984	T	C	0.2386	-0.130234	0.0292347	7.20681e-06	3294	genus..Eubacteriumnodatumgroup.id.11297	19.845
ebi-a-GCST90017001	7	64894137	rs10263623	C	T	0.1044	0.193496	0.0439023	8.90706e-06	3080	genus..Eubacteriumnodatumgroup.id.11297	19.4253
ebi-a-GCST90017001	10	61322015	rs11006576	A	G	0.5129	-0.110167	0.024593	7.98664e-06	3295	genus..Eubacteriumnodatumgroup.id.11297	20.067
ebi-a-GCST90017001	1	171060821	rs7880204	T	C	0.2475	-0.125454	0.0275303	6.83884e-06	3294	genus..Eubacteriumnodatumgroup.id.11297	20.7656
ebi-a-GCST90017001	4	94712747	rs6818880	A	G	0.4553	-0.110081	0.0245964	7.8254e-06	3291	genus..Eubacteriumnodatumgroup.id.11297	20.0298
ebi-a-GCST90017001	7	135052348	rs10458299	T	C	0.0805	-0.187753	0.041969	8.36714e-06	3271	genus..Eubacteriumnodatumgroup.id.11297	20.0131
ebi-a-GCST90017001	8	4954912	rs7827125	C	T	0.2823	0.1223	0.0271331	7.17355e-06	3294	genus..Eubacteriumnodatumgroup.id.11297	20.3166
ebi-a-GCST90017002	12	94515340	rs12423772	G	T	0.1501	0.14098	0.0295029	2.62925e-06	5321	genus..Eubacteriumoxidoreducensgroup.id.11339	22.8341
ebi-a-GCST90017002	4	37526679	rs2973294	G	T	0.4205	0.0923559	0.0195439	2.38836e-06	5378	genus..Eubacteriumoxidoreducensgroup.id.11339	22.331
ebi-a-GCST90017002	16	86480355	rs34561138	G	A	0.0586	0.216145	0.045992	2.51163e-06	4186	genus..Eubacteriumoxidoreducensgroup.id.11339	22.0865
ebi-a-GCST90017002	5	106882394	rs440215	C	T	0.4622	0.0932766	0.0195294	1.65407e-06	5377	genus..Eubacteriumoxidoreducensgroup.id.11339	22.8122
ebi-a-GCST90017002	4	187905399	rs1425962	G	C	0.3429	0.0906104	0.0200612	7.32284e-06	5321	genus..Eubacteriumoxidoreducensgroup.id.11339	20.4005
ebi-a-GCST90017002	1	195064019	rs12129908	C	A	0.4473	0.0893273	0.0198333	5.79516e-06	5377	genus..Eubacteriumoxidoreducensgroup.id.11339	20.2852
ebi-a-GCST90017003	15	93006765	rs35398954	A	G	0.1213	-0.0901402	0.0174602	5.39945e-07	16621	genus..Eubacteriumrectalegroup.id.14374	26.6526
ebi-a-GCST90017003	12	20066025	rs117151453	G	C	0.0507	-0.113141	0.0243541	1.84432e-06	13908	genus..Eubacteriumrectalegroup.id.14374	21.582
ebi-a-GCST90017003	18	37703874	rs16960159	C	G	0.0477	-0.156596	0.0336234	4.10132e-06	8334	genus..Eubacteriumrectalegroup.id.14374	21.6909
ebi-a-GCST90017003	2	125553155	rs314726	T	C	0.4573	0.0528824	0.0109486	1.37967e-06	16966	genus..Eubacteriumrectalegroup.id.14374	23.3293
ebi-a-GCST90017003	1	234530370	rs10797540	A	G	0.4344	0.0503179	0.0108389	3.53384e-06	17350	genus..Eubacteriumrectalegroup.id.14374	21.5512
ebi-a-GCST90017003	7	121281238	rs10248854	C	A	0.3598	-0.0527827	0.0113464	4.20676e-06	17348	genus..Eubacteriumrectalegroup.id.14374	21.6407
ebi-a-GCST90017003	1	170900221	rs3980709	A	T	0.161	-0.0622701	0.0140572	6.85524e-06	17340	genus..Eubacteriumrectalegroup.id.14374	19.623
ebi-a-GCST90017003	11	8129537	rs2884897	A	G	0.0527	-0.129364	0.0289021	6.44426e-06	10813	genus..Eubacteriumrectalegroup.id.14374	20.034
ebi-a-GCST90017003	11	98523638	rs10892089	C	G	0.1968	-0.0635522	0.0140072	6.21821e-06	17351	genus..Eubacteriumrectalegroup.id.14374	20.5852
ebi-a-GCST90017003	1	116082909	rs143694765	T	C	0.0944	0.0870025	0.019779	9.75369e-06	15124	genus..Eubacteriumrectalegroup.id.14374	19.3489
ebi-a-GCST90017003	9	129425745	rs59427698	A	G	0.2028	-0.0576035	0.0130853	5.36906e-06	16613	genus..Eubacteriumrectalegroup.id.14374	19.3789
ebi-a-GCST90017003	9	92013419	rs62547233	A	G	0.3072	0.0536319	0.0120201	9.8982e-06	17347	genus..Eubacteriumrectalegroup.id.14374	19.9082
ebi-a-GCST90017004	5	121182996	rs2116427	A	G	0.2565	0.0911461	0.0182353	4.67364e-07	7739	genus..Eubacteriumruminantiumgroup.id.11340	24.9833
ebi-a-GCST90017004	22	25303055	rs139749	C	T	0.3419	-0.0845439	0.0171791	8.58845e-07	7314	genus..Eubacteriumruminantiumgroup.id.11340	24.2195
ebi-a-GCST90017004	10	129037453	rs72836424	C	T	0.0954	-0.139825	0.030069	2.62125e-06	7314	genus..Eubacteriumruminantiumgroup.id.11340	21.6237
ebi-a-GCST90017004	9	130980937	rs2229917	A	G	0.0666	0.153538	0.0323922	2.15894e-06	7050	genus..Eubacteriumruminantiumgroup.id.11340	22.4673
ebi-a-GCST90017004	14	52219066	rs10131724	A	C	0.0636	-0.199832	0.0414577	2.38663e-06	5071	genus..Eubacteriumruminantiumgroup.id.11340	23.2338
ebi-a-GCST90017004	5	33897589	rs16891896	G	A	0.0586	-0.174787	0.0390573	2.3812e-06	4753	genus..Eubacteriumruminantiumgroup.id.11340	20.0269
ebi-a-GCST90017004	8	138626268	rs7000472	A	G	0.3618	-0.0762282	0.016523	4.06848e-06	7739	genus..Eubacteriumruminantiumgroup.id.11340	21.284
ebi-a-GCST90017004	2	201610645	rs13025464	T	C	0.3827	-0.0737077	0.0163786	6.96842e-06	7738	genus..Eubacteriumruminantiumgroup.id.11340	20.2523
ebi-a-GCST90017004	2	71247578	rs2418654	C	T	0.4781	-0.0748879	0.0165852	6.17247e-06	7314	genus..Eubacteriumruminantiumgroup.id.11340	20.3884
ebi-a-GCST90017004	1	197978281	rs6676699	G	T	0.2217	-0.0888124	0.0196447	6.37979e-06	7708	genus..Eubacteriumruminantiumgroup.id.11340	20.4388
ebi-a-GCST90017004	12	63306003	rs73139629	A	C	0.1322	-0.115098	0.0247909	5.36199e-06	7314	genus..Eubacteriumruminantiumgroup.id.11340	21.555
ebi-a-GCST90017004	22	48749548	rs112375806	T	A	0.1074	0.143141	0.0293757	5.82166e-06	7123	genus..Eubacteriumruminantiumgroup.id.11340	23.7438
ebi-a-GCST90017004	9	2539358	rs606117	A	G	0.332	0.0833243	0.018056	4.81639e-06	7263	genus..Eubacteriumruminantiumgroup.id.11340	21.2961
ebi-a-GCST90017004	6	130030114	rs57340348	T	C	0.2147	-0.0979429	0.0212166	4.93278e-06	7314	genus..Eubacteriumruminantiumgroup.id.11340	21.3106
ebi-a-GCST90017004	1	3044181	rs2817174	C	T	0.4294	-0.0734306	0.0163687	7.8696e-06	7710	genus..Eubacteriumruminantiumgroup.id.11340	20.1246
ebi-a-GCST90017004	1	88523399	rs10923018	G	A	0.4722	0.0726438	0.0160924	6.79541e-06	7739	genus..Eubacteriumruminantiumgroup.id.11340	20.3777
ebi-a-GCST90017004	15	61289622	rs11637981	G	T	0.4841	-0.073258	0.0160888	5.43671e-06	7718	genus..Eubacteriumruminantiumgroup.id.11340	20.733
ebi-a-GCST90017004	12	30360954	rs17519472	C	T	0.1541	0.107804	0.0233984	4.70356e-06	7710	genus..Eubacteriumruminantiumgroup.id.11340	21.2275
ebi-a-GCST90017004	6	11953633	rs209813	G	A	0.166	-0.103488	0.0236391	9.23146e-06	7264	genus..Eubacteriumruminantiumgroup.id.11340	19.1655
ebi-a-GCST90017005	20	2308307	rs6048195	A	T	0.4791	-0.0603594	0.011658	2.50324e-07	14839	genus..Eubacteriumventriosumgroup.id.11341	26.8067
ebi-a-GCST90017005	20	50140919	rs73615400	T	C	0.0905	-0.0956303	0.0193428	9.53613e-07	15146	genus..Eubacteriumventriosumgroup.id.11341	24.443
ebi-a-GCST90017005	3	190223732	rs57199565	T	C	0.2406	0.0783394	0.0160257	7.97037e-07	14913	genus..Eubacteriumventriosumgroup.id.11341	23.8961
ebi-a-GCST90017005	13	98785900	rs11617697	A	G	0.0477	-0.143349	0.0286241	7.21757e-07	11497	genus..Eubacteriumventriosumgroup.id.11341	25.0798
ebi-a-GCST90017005	8	114445055	rs16884680	G	T	0.1074	-0.0906428	0.0191909	1.73969e-06	15289	genus..Eubacteriumventriosumgroup.id.11341	22.3088
ebi-a-GCST90017005	18	22460785	rs12964517	G	A	0.3161	0.0587198	0.0123453	2.07499e-06	15289	genus..Eubacteriumventriosumgroup.id.11341	22.6237
ebi-a-GCST90017005	12	52423996	rs876734	C	T	0.2893	-0.0618696	0.0132532	2.88908e-06	14913	genus..Eubacteriumventriosumgroup.id.11341	21.7927
ebi-a-GCST90017005	14	44975510	rs3809430	T	C	0.3479	-0.0548171	0.0118426	3.55317e-06	15287	genus..Eubacteriumventriosumgroup.id.11341	21.426
ebi-a-GCST90017005	16	60348381	rs72783037	C	A	0.1869	0.0658926	0.0143747	6.54762e-06	15286	genus..Eubacteriumventriosumgroup.id.11341	21.0124
ebi-a-GCST90017005	4	126371814	rs73849225	T	C	0.0795	0.0975711	0.0224388	5.20909e-06	14573	genus..Eubacteriumventriosumgroup.id.11341	18.9079
ebi-a-GCST90017005	13	51938576	rs9316536	T	G	0.1362	-0.0817111	0.0183121	7.83519e-06	15289	genus..Eubacteriumventriosumgroup.id.11341	19.9107
ebi-a-GCST90017005	14	51960625	rs35179274	C	T	0.2435	-0.0627263	0.013786	5.75792e-06	15287	genus..Eubacteriumventriosumgroup.id.11341	20.7026
ebi-a-GCST90017005	1	147291928	rs78250280	G	A	0.1491	0.0749762	0.0164404	3.35791e-06	14835	genus..Eubacteriumventriosumgroup.id.11341	20.7979
ebi-a-GCST90017005	1	109398264	rs66746423	C	T	0.1561	0.0751501	0.0164978	6.11142e-06	14578	genus..Eubacteriumventriosumgroup.id.11341	20.7494
ebi-a-GCST90017005	2	203661779	rs6704822	A	G	0.1163	0.0739179	0.0166705	6.6223e-06	15289	genus..Eubacteriumventriosumgroup.id.11341	19.6609
ebi-a-GCST90017005	3	107736434	rs13082419	C	T	0.17	-0.0715522	0.016137	9.55987e-06	14501	genus..Eubacteriumventriosumgroup.id.11341	19.6608
ebi-a-GCST90017005	3	171895485	rs66830358	T	A	0.4175	0.0528752	0.0117972	6.86917e-06	14913	genus..Eubacteriumventriosumgroup.id.11341	20.0884
ebi-a-GCST90017006	20	57995506	rs17830032	G	A	0.0537	-0.160597	0.0310515	2.38893e-07	9527	genus..Eubacteriumxylanophilumgroup.id.14375	26.7494
ebi-a-GCST90017006	7	43566344	rs13239072	G	A	0.2753	0.0687427	0.0142728	1.81783e-06	13307	genus..Eubacteriumxylanophilumgroup.id.14375	23.1971
ebi-a-GCST90017006	17	66689958	rs79582700	C	G	0.1074	-0.0951677	0.0199969	2.40981e-06	13256	genus..Eubacteriumxylanophilumgroup.id.14375	22.6492
ebi-a-GCST90017006	19	8255478	rs12980122	C	G	0.0845	-0.108274	0.0238257	5.01935e-06	12039	genus..Eubacteriumxylanophilumgroup.id.14375	20.6516
ebi-a-GCST90017006	16	84790559	rs2012708	A	G	0.3638	0.0573202	0.0126905	6.5254e-06	13306	genus..Eubacteriumxylanophilumgroup.id.14375	20.4013
ebi-a-GCST90017006	11	131009660	rs2213117	T	G	0.161	0.0877797	0.0189012	4.21329e-06	12878	genus..Eubacteriumxylanophilumgroup.id.14375	21.5679
ebi-a-GCST90017006	14	73181783	rs10140184	A	C	0.4125	0.0576795	0.012599	4.95862e-06	12930	genus..Eubacteriumxylanophilumgroup.id.14375	20.959
ebi-a-GCST90017006	1	22627266	rs10917203	A	C	0.335	0.0612633	0.0130917	3.15155e-06	12930	genus..Eubacteriumxylanophilumgroup.id.14375	21.8983
ebi-a-GCST90017006	16	73696771	rs112176119	C	T	0.0646	-0.113455	0.0245762	3.32766e-06	12199	genus..Eubacteriumxylanophilumgroup.id.14375	21.3119
ebi-a-GCST90017006	9	130498120	rs1999224	G	T	0.0885	-0.0949051	0.0203503	3.75492e-06	13309	genus..Eubacteriumxylanophilumgroup.id.14375	21.749
ebi-a-GCST90017006	4	87891938	rs75586835	A	G	0.0666	-0.114498	0.0263455	9.38708e-06	12550	genus..Eubacteriumxylanophilumgroup.id.14375	18.8878
ebi-a-GCST90017006	1	246780557	rs4654122	C	G	0.4394	0.0553508	0.0123588	7.19609e-06	13309	genus..Eubacteriumxylanophilumgroup.id.14375	20.0584
ebi-a-GCST90017064	10	29201860	rs2047242	A	G	0.2972	-0.067603	0.0133738	2.46372e-07	13369	genus..Ruminococcusgauvreauiigroup.id.11342	25.552
ebi-a-GCST90017064	16	2767894	rs71386687	T	G	0.0596	0.121037	0.02386	2.90761e-07	11340	genus..Ruminococcusgauvreauiigroup.id.11342	25.7333
ebi-a-GCST90017064	3	112372317	rs9870933	A	G	0.4085	0.0621643	0.0126072	8.4912e-07	13382	genus..Ruminococcusgauvreauiigroup.id.11342	24.3135
ebi-a-GCST90017064	12	61119266	rs1391597	C	T	0.3807	0.0590284	0.0124874	1.85964e-06	13382	genus..Ruminococcusgauvreauiigroup.id.11342	22.345
ebi-a-GCST90017064	5	166419552	rs431418	A	G	0.1193	-0.094737	0.0210157	5.53667e-06	13289	genus..Ruminococcusgauvreauiigroup.id.11342	20.3213
ebi-a-GCST90017064	2	191954852	rs10931481	G	A	0.3111	0.0610096	0.0130484	3.38211e-06	13382	genus..Ruminococcusgauvreauiigroup.id.11342	21.8615
ebi-a-GCST90017064	15	85563483	rs289410	G	A	0.2684	-0.0654926	0.0139101	2.27464e-06	13380	genus..Ruminococcusgauvreauiigroup.id.11342	22.1678
ebi-a-GCST90017064	1	20552072	rs2105937	A	G	0.334	0.0580215	0.0127806	5.10352e-06	13364	genus..Ruminococcusgauvreauiigroup.id.11342	20.61
ebi-a-GCST90017064	8	137090850	rs2166943	A	C	0.4384	0.0566974	0.0123497	5.27717e-06	13377	genus..Ruminococcusgauvreauiigroup.id.11342	21.0773
ebi-a-GCST90017064	7	153487396	rs12539819	C	T	0.0954	0.110654	0.0240684	4.49375e-06	11860	genus..Ruminococcusgauvreauiigroup.id.11342	21.1367
ebi-a-GCST90017064	1	161880482	rs12079579	A	G	0.0726	0.0955324	0.0213436	5.03725e-06	12986	genus..Ruminococcusgauvreauiigroup.id.11342	20.0339
ebi-a-GCST90017064	4	18824860	rs73802842	C	A	0.1431	0.0736808	0.0169665	7.48026e-06	13382	genus..Ruminococcusgauvreauiigroup.id.11342	18.8593
ebi-a-GCST90017064	5	112627773	rs13188803	T	A	0.1879	0.0709419	0.0156855	7.27559e-06	12834	genus..Ruminococcusgauvreauiigroup.id.11342	20.4554
ebi-a-GCST90017065	5	18662686	rs13163520	G	A	0.1809	-0.127377	0.0233883	5.61015e-08	6326	genus..Ruminococcusgnavusgroup.id.14376	29.6611
ebi-a-GCST90017065	2	122096018	rs934940	A	C	0.1849	-0.105045	0.0229588	2.73705e-06	6309	genus..Ruminococcusgnavusgroup.id.14376	20.9339
ebi-a-GCST90017065	3	66701616	rs9872758	T	C	0.4771	0.0849233	0.0176643	1.66029e-06	6398	genus..Ruminococcusgnavusgroup.id.14376	23.1132
ebi-a-GCST90017065	8	129224680	rs2909242	C	A	0.3857	-0.0909965	0.018351	7.40957e-07	6401	genus..Ruminococcusgnavusgroup.id.14376	24.5883
ebi-a-GCST90017065	9	135838591	rs3124783	A	G	0.1203	-0.11599	0.0249099	2.6652e-06	6401	genus..Ruminococcusgnavusgroup.id.14376	21.6818
ebi-a-GCST90017065	2	144700007	rs62167033	T	C	0.0706	0.185289	0.0396295	3.49529e-06	5194	genus..Ruminococcusgnavusgroup.id.14376	21.8606
ebi-a-GCST90017065	2	36259341	rs12989336	G	A	0.3052	-0.0846861	0.0187936	7.11808e-06	6401	genus..Ruminococcusgnavusgroup.id.14376	20.305
ebi-a-GCST90017065	1	115168097	rs12136548	C	T	0.2913	0.0901946	0.0196476	3.09631e-06	6401	genus..Ruminococcusgnavusgroup.id.14376	21.0738
ebi-a-GCST90017065	3	146290310	rs78399089	T	C	0.0825	0.144445	0.0326618	6.62998e-06	5944	genus..Ruminococcusgnavusgroup.id.14376	19.558
ebi-a-GCST90017065	10	6512581	rs11597105	A	G	0.1123	0.114673	0.0250653	6.94868e-06	6328	genus..Ruminococcusgnavusgroup.id.14376	20.9303
ebi-a-GCST90017065	16	433078	rs11864644	T	C	0.0706	-0.139804	0.0318253	5.0088e-06	6241	genus..Ruminococcusgnavusgroup.id.14376	19.2971
ebi-a-GCST90017065	4	190110710	rs4388134	C	T	0.2455	-0.0904997	0.0203544	9.11637e-06	6399	genus..Ruminococcusgnavusgroup.id.14376	19.7686
ebi-a-GCST90017066	19	49218060	rs35866622	T	C	0.4404	-0.0612024	0.0109421	2.21337e-08	17240	genus..Ruminococcustorquesgroup.id.14377	31.2848
ebi-a-GCST90017066	12	56494998	rs773123	T	A	0.1123	0.0824005	0.0173862	1.58956e-06	17011	genus..Ruminococcustorquesgroup.id.14377	22.4622
ebi-a-GCST90017066	10	4639762	rs10904297	A	G	0.0298	-0.167804	0.0389812	2.68713e-06	3143	genus..Ruminococcustorquesgroup.id.14377	18.5309
ebi-a-GCST90017066	17	14532347	rs8080469	G	A	0.5189	0.0490727	0.0107036	3.49522e-06	17798	genus..Ruminococcustorquesgroup.id.14377	21.0193
ebi-a-GCST90017066	8	76769843	rs77034621	T	G	0.0527	-0.151553	0.0335878	6.06872e-06	8567	genus..Ruminococcustorquesgroup.id.14377	20.3594
ebi-a-GCST90017066	7	54781314	rs73130967	A	T	0.1123	0.0770375	0.0168264	3.70741e-06	17011	genus..Ruminococcustorquesgroup.id.14377	20.9614
ebi-a-GCST90017066	15	25326425	rs1972694	T	A	0.1839	-0.0614094	0.0137321	8.92829e-06	17353	genus..Ruminococcustorquesgroup.id.14377	19.9986
ebi-a-GCST90017066	14	26130404	rs12434631	A	G	0.1402	0.074697	0.0153401	2.77247e-06	17353	genus..Ruminococcustorquesgroup.id.14377	23.7111
ebi-a-GCST90017066	11	132663147	rs4073731	T	C	0.1759	0.0651948	0.0142221	4.0525e-06	17793	genus..Ruminococcustorquesgroup.id.14377	21.0134
ebi-a-GCST90017066	5	56952803	rs13154778	T	A	0.1859	0.0563358	0.0129526	7.15746e-06	17795	genus..Ruminococcustorquesgroup.id.14377	18.917
ebi-a-GCST90017066	6	67262102	rs1475330	T	C	0.3012	0.0523492	0.01182	8.13435e-06	17353	genus..Ruminococcustorquesgroup.id.14377	19.6147
ebi-a-GCST90017066	9	27225258	rs10967781	C	A	0.3181	0.0507994	0.0113322	8.36865e-06	17791	genus..Ruminococcustorquesgroup.id.14377	20.0949
ebi-a-GCST90017066	22	21358653	rs8141465	A	G	0.5427	0.0480778	0.0107442	9.64837e-06	17791	genus..Ruminococcustorquesgroup.id.14377	20.0235
ebi-a-GCST90016959	6	67207371	rs34583783	G	T	0.1024	0.126596	0.0268461	4.48529e-06	7468	genus.Actinomyces.id.423	22.2371
ebi-a-GCST90016959	15	99492313	rs2715439	C	T	0.4543	0.0746684	0.0164822	6.27e-06	7468	genus.Actinomyces.id.423	20.5232
ebi-a-GCST90016959	10	4782841	rs4146653	G	A	0.1968	0.0985224	0.0214182	4.49647e-06	7468	genus.Actinomyces.id.423	21.1594
ebi-a-GCST90016959	6	133007480	rs35011108	A	G	0.0636	0.232634	0.0512044	6.33832e-06	3515	genus.Actinomyces.id.423	20.641
ebi-a-GCST90016959	6	169224781	rs4073240	G	A	0.3827	0.0749687	0.0167368	7.94274e-06	7468	genus.Actinomyces.id.423	20.0638
ebi-a-GCST90016959	10	127532121	rs7915461	T	C	0.0577	0.18776	0.0401636	5.91984e-06	5282	genus.Actinomyces.id.423	21.8544
ebi-a-GCST90016959	3	101352439	rs71315246	A	G	0.1431	-0.0969809	0.021925	9.82978e-06	7468	genus.Actinomyces.id.423	19.5655
ebi-a-GCST90016959	10	121356829	rs10787984	G	C	0.1759	0.094316	0.0213513	9.62305e-06	7468	genus.Actinomyces.id.423	19.5129
ebi-a-GCST90016960	4	171281359	rs7680684	C	T	0.325	-0.083381	0.0168901	9.76904e-07	8243	genus.Adlercreutzia.id.812	24.3708
ebi-a-GCST90016960	1	201061818	rs2147798	C	G	0.1958	0.0922959	0.0192121	1.39877e-06	8243	genus.Adlercreutzia.id.812	23.0788
ebi-a-GCST90016960	5	94059857	rs80078995	A	T	0.1342	-0.11324	0.0232586	1.57358e-06	8243	genus.Adlercreutzia.id.812	23.7044
ebi-a-GCST90016960	18	75009770	rs2717140	C	T	0.1113	-0.119225	0.0251081	2.04594e-06	8243	genus.Adlercreutzia.id.812	22.548
ebi-a-GCST90016960	6	123909083	rs9490822	C	T	0.4473	-0.0734512	0.0155789	2.54421e-06	8243	genus.Adlercreutzia.id.812	22.2292
ebi-a-GCST90016960	5	31991834	rs12522517	A	T	0.1272	-0.104884	0.0234695	4.41254e-06	8187	genus.Adlercreutzia.id.812	19.9717
ebi-a-GCST90016960	7	48844151	rs13231526	C	A	0.0636	0.143237	0.0311654	4.81355e-06	8051	genus.Adlercreutzia.id.812	21.1234
ebi-a-GCST90016960	1	69444163	rs6664405	T	C	0.1441	-0.0953084	0.0210752	5.23422e-06	8051	genus.Adlercreutzia.id.812	20.4513
ebi-a-GCST90016960	10	135204950	rs1046175	C	G	0.1262	0.112758	0.0255994	6.35889e-06	8051	genus.Adlercreutzia.id.812	19.4015
ebi-a-GCST90016960	17	48864179	rs9915817	T	C	0.329	0.0749219	0.016833	8.21673e-06	8243	genus.Adlercreutzia.id.812	19.8104
ebi-a-GCST90016960	3	105355971	rs55719207	G	A	0.4175	-0.0699243	0.0158036	9.60505e-06	8243	genus.Adlercreutzia.id.812	19.5769
ebi-a-GCST90016960	11	98386085	rs11604400	C	T	0.1153	-0.102524	0.0234834	9.74463e-06	8107	genus.Adlercreutzia.id.812	19.0604
ebi-a-GCST90016961	4	95027272	rs11729256	T	C	0.2386	0.0750473	0.0150184	6.58393e-07	11860	genus.Akkermansia.id.4037	24.9702
ebi-a-GCST90016960	11	130280667	rs4936098	A	G	0.34	0.0649225	0.0135934	1.10359e-06	11857	genus.Akkermansia.id.4037	22.8105
ebi-a-GCST90016961	6	56341481	rs9349825	A	G	0.2793	-0.0703407	0.0147133	2.59886e-06	11857	genus.Akkermansia.id.4037	22.8557
ebi-a-GCST90016961	4	100544188	rs74542928	T	C	0.0785	0.112623	0.0236434	1.4802e-06	11215	genus.Akkermansia.id.4037	22.6898
ebi-a-GCST90016961	16	81063149	rs2602429	C	T	0.2217	0.0745352	0.0156201	2.71569e-06	11689	genus.Akkermansia.id.4037	22.7695
ebi-a-GCST90016961	1	41074472	rs61779207	G	A	0.1779	-0.0760539	0.0167769	6.32116e-06	11590	genus.Akkermansia.id.4037	20.5503
ebi-a-GCST90016961	1	105422565	rs11184341	G	C	0.2783	0.0655855	0.0142236	4.06353e-06	11863	genus.Akkermansia.id.4037	21.2615
ebi-a-GCST90016961	10	5064327	rs4242783	G	A	0.2873	0.0685454	0.0147701	2.99799e-06	11689	genus.Akkermansia.id.4037	21.5373
ebi-a-GCST90016961	18	49473635	rs117107102	A	G	0.0447	0.204406	0.0431629	3.01139e-06	4974	genus.Akkermansia.id.4037	22.4268
ebi-a-GCST90016961	15	97570657	rs12908520	G	A	0.4563	0.061772	0.0130954	2.26482e-06	11862	genus.Akkermansia.id.4037	22.2509
ebi-a-GCST90016961	12	130309670	rs111862613	T	C	0.166	0.0911199	0.0196748	3.39236e-06	11620	genus.Akkermansia.id.4037	21.4489
ebi-a-GCST90016961	20	31867840	rs941682	G	A	0.3111	-0.0632957	0.0143777	9.17126e-06	11808	genus.Akkermansia.id.4037	19.3808
ebi-a-GCST90016962	7	135778919	rs67281112	G	C	0.2167	0.0634575	0.0137846	3.91578e-06	17090	genus.Alistipes.id.968	21.1923
ebi-a-GCST90016962	1	19790706	rs67705352	T	G	0.3738	-0.0532404	0.0110864	1.65123e-06	17567	genus.Alistipes.id.968	23.0622
ebi-a-GCST90016962	7	62443498	rs11769002	G	A	0.4006	-0.0528793	0.0109389	1.44962e-06	17571	genus.Alistipes.id.968	23.3683
ebi-a-GCST90016962	11	17511427	rs7129639	C	A	0.4016	-0.0524955	0.0109584	1.78422e-06	17571	genus.Alistipes.id.968	22.9484
ebi-a-GCST90016962	9	14080129	rs1689282	A	C	0.34	-0.0520061	0.0113942	5.27578e-06	17090	genus.Alistipes.id.968	20.8325
ebi-a-GCST90016962	5	177755179	rs11958296	A	G	0.0706	-0.0981222	0.0218272	9.29574e-06	16214	genus.Alistipes.id.968	20.2087
ebi-a-GCST90016962	21	40580258	rs8130320	A	G	0.4821	-0.049002	0.010717	4.83612e-06	17571	genus.Alistipes.id.968	20.9064
ebi-a-GCST90016962	11	130887552	rs2875322	T	C	0.2068	-0.0580945	0.0131432	8.77703e-06	17459	genus.Alistipes.id.968	19.5373
ebi-a-GCST90016962	10	127787142	rs2290844	C	T	0.1133	0.0813969	0.0191632	9.10135e-06	17571	genus.Alistipes.id.968	18.0418
ebi-a-GCST90016962	8	144428720	rs2450745	A	C	0.0825	-0.080524	0.0184702	7.11836e-06	17571	genus.Alistipes.id.968	19.0068
ebi-a-GCST90016962	9	112120264	rs62576416	T	C	0.3976	0.0492647	0.0109733	7.50368e-06	17564	genus.Alistipes.id.968	20.1557
ebi-a-GCST90016962	13	38057357	rs1107244	G	A	0.0785	0.0758558	0.0171182	3.59059e-06	17571	genus.Alistipes.id.968	19.6363
ebi-a-GCST90016962	17	52776479	rs34417064	A	G	0.5119	-0.048202	0.0106868	7.00749e-06	17570	genus.Alistipes.id.968	20.3437
ebi-a-GCST90016962	2	178000949	rs12990744	C	T	0.1233	-0.0776618	0.0172986	8.20725e-06	16694	genus.Alistipes.id.968	20.1556
ebi-a-GCST90016962	20	41191335	rs4810359	A	G	0.1471	-0.0652428	0.0146155	7.49669e-06	17380	genus.Alistipes.id.968	19.9267
ebi-a-GCST90016963	9	79110160	rs602075	A	G	0.2306	0.168974	0.0296976	3.56575e-08	3212	genus.Allisonella.id.2174	32.3742
Eh1TRu	9	100150556	rs35778461	C	T	0.1918	0.146679	0.0297186	1.2063e-06	3212	genus.Allisonella.id.2174	24.3601
ebi-a-GCST90016963	2	33607071	rs6742198	G	A	0.1958	0.149152	0.0316484	3.34514e-06	3182	genus.Allisonella.id.2174	22.2102
ebi-a-GCST90016963	5	114286707	rs1901739	T	G	0.495	0.115769	0.0248626	3.58801e-06	3212	genus.Allisonella.id.2174	21.6814
ebi-a-GCST90016963	7	137968010	rs76904847	G	A	0.1899	0.148523	0.0334857	6.08751e-06	3182	genus.Allisonella.id.2174	19.6731
ebi-a-GCST90016963	12	28018998	rs35110698	T	C	0.1491	-0.146322	0.0320852	5.72322e-06	3212	genus.Allisonella.id.2174	20.7974
ebi-a-GCST90016963	10	122413451	rs7898615	T	G	0.1153	0.167966	0.0373586	8.87277e-06	3212	genus.Allisonella.id.2174	20.2145
ebi-a-GCST90016963	11	88632972	rs594561	C	T	0.4414	0.112231	0.0251681	9.41103e-06	3212	genus.Allisonella.id.2174	19.8849
ebi-a-GCST90016963	18	75370866	rs685403	G	C	0.1083	-0.175203	0.0404474	4.88394e-06	3212	genus.Allisonella.id.2174	18.763
ebi-a-GCST90016964	8	69994816	rs12675596	G	T	0.2445	0.145669	0.0290678	9.63726e-07	3008	genus.Alloprevotella.id.961	25.1136
ebi-a-GCST90016964	4	189076705	rs58212166	A	G	0.1332	-0.161506	0.0359102	7.93614e-06	3005	genus.Alloprevotella.id.961	20.2274
ebi-a-GCST90016964	21	40993008	rs34619204	G	A	0.1998	-0.156037	0.0344392	8.8419e-06	3003	genus.Alloprevotella.id.961	20.528
ebi-a-GCST90016964	3	79794395	rs17380632	A	T	0.3032	0.125564	0.0280409	9.27121e-06	3009	genus.Alloprevotella.id.961	20.0515
ebi-a-GCST90016964	3	152805600	rs4680035	A	G	0.5457	-0.119599	0.0259446	4.99052e-06	3007	genus.Alloprevotella.id.961	21.2503
ebi-a-GCST90016964	1	234126516	rs4364940	A	G	0.2793	0.126418	0.0282207	8.58353e-06	3008	genus.Alloprevotella.id.961	20.0669
ebi-a-GCST90016964	21	36053643	rs2154444	T	G	0.2227	0.138234	0.0308961	8.36755e-06	3009	genus.Alloprevotella.id.961	20.0182
ebi-a-GCST90016965	12	117811409	rs816292	T	C	0.2425	-0.113003	0.02204	2.64038e-07	5017	genus.Anaerofilum.id.2053	26.2877
ebi-a-GCST90016965	2	191139151	rs79598899	C	T	0.0825	0.182586	0.0357284	3.74728e-07	4709	genus.Anaerofilum.id.2053	26.1159
ebi-a-GCST90016965	1	247145690	rs4506496	G	A	0.337	0.10309	0.0212861	1.4866e-06	4935	genus.Anaerofilum.id.2053	23.4552
ebi-a-GCST90016965	3	129686434	rs712981	A	C	0.4185	0.10076	0.0202902	6.83115e-07	5051	genus.Anaerofilum.id.2053	24.6603
ebi-a-GCST90016965	10	125294406	rs17105491	G	C	0.0596	-0.193107	0.0411187	1.56819e-06	4856	genus.Anaerofilum.id.2053	22.0557
ebi-a-GCST90016965	11	1051715	rs10794359	T	C	0.4871	-0.0953524	0.02006	2.23496e-06	4994	genus.Anaerofilum.id.2053	22.5945
ebi-a-GCST90016965	14	30991358	rs17096874	C	T	0.1809	-0.126337	0.0268919	2.8603e-06	5051	genus.Anaerofilum.id.2053	22.0708
ebi-a-GCST90016965	17	6450532	rs356049	G	A	0.1859	0.132603	0.0289802	6.55844e-06	4994	genus.Anaerofilum.id.2053	20.9365
ebi-a-GCST90016965	2	3838940	rs1563175	A	C	0.4443	0.0923834	0.0202157	5.53848e-06	5051	genus.Anaerofilum.id.2053	20.8838
ebi-a-GCST90016965	2	76698142	rs17012738	T	G	0.4076	0.0903417	0.0200239	7.24168e-06	5051	genus.Anaerofilum.id.2053	20.3553
ebi-a-GCST90016965	9	104339812	rs9299345	T	C	0.1173	-0.1364	0.0302372	8.04309e-06	5051	genus.Anaerofilum.id.2053	20.349
ebi-a-GCST90016965	12	67167461	rs4244069	G	A	0.1133	-0.146775	0.0326594	9.81202e-06	5030	genus.Anaerofilum.id.2053	20.1969
ebi-a-GCST90016966	16	77574020	rs7193624	C	T	0.1491	0.0750642	0.0150723	5.35482e-07	16926	genus.Anaerostipes.id.1991	24.803
ebi-a-GCST90016966	10	117383184	rs2804244	A	G	0.4553	-0.053089	0.0110983	2.04051e-06	16926	genus.Anaerostipes.id.1991	22.8822
ebi-a-GCST90016966	21	25873624	rs62215703	G	A	0.2197	0.0644965	0.0136702	1.9777e-06	15550	genus.Anaerostipes.id.1991	22.2599
ebi-a-GCST90016966	2	228018671	rs2396460	T	C	0.4394	-0.0512653	0.0109555	2.91088e-06	16912	genus.Anaerostipes.id.1991	21.8967
ebi-a-GCST90016966	9	13525082	rs3900776	G	A	0.0706	-0.110013	0.0236302	2.74765e-06	14694	genus.Anaerostipes.id.1991	21.6748
ebi-a-GCST90016966	3	171100102	rs2014785	T	C	0.3887	0.0515687	0.0112199	4.68061e-06	16445	genus.Anaerostipes.id.1991	21.125
ebi-a-GCST90016966	2	142774333	rs62157625	T	C	0.1133	0.088573	0.0185548	1.44909e-06	15215	genus.Anaerostipes.id.1991	22.7872
ebi-a-GCST90016966	2	39351569	rs6726833	C	A	0.0944	-0.0877497	0.0189408	3.32217e-06	16924	genus.Anaerostipes.id.1991	21.4631
ebi-a-GCST90016966	9	1582701	rs6474958	A	G	0.4026	-0.0500065	0.0112001	6.74483e-06	16918	genus.Anaerostipes.id.1991	19.9347
ebi-a-GCST90016966	4	169690814	rs6854026	T	C	0.5119	-0.0508482	0.0109075	3.19578e-06	16921	genus.Anaerostipes.id.1991	21.732
ebi-a-GCST90016966	19	1497547	rs78735375	A	C	0.0527	-0.137429	0.0305304	5.33384e-06	10360	genus.Anaerostipes.id.1991	20.2623
ebi-a-GCST90016966	8	128397494	rs7823228	G	C	0.2157	-0.0621085	0.0136614	5.84203e-06	16445	genus.Anaerostipes.id.1991	20.6686
ebi-a-GCST90016966	1	67595108	rs13376554	A	T	0.0308	0.197389	0.0458642	7.72059e-06	3101	genus.Anaerostipes.id.1991	18.5224
ebi-a-GCST90016966	17	2850737	rs60983350	G	A	0.4354	-0.0539901	0.0116575	4.42054e-06	16344	genus.Anaerostipes.id.1991	21.4494
ebi-a-GCST90016966	11	105615253	rs10502061	A	G	0.0944	0.0835752	0.0192017	7.93539e-06	16825	genus.Anaerostipes.id.1991	18.9442
ebi-a-GCST90016967	13	38058413	rs6563550	T	C	0.0785	0.0877135	0.0176745	2.34517e-07	16566	genus.Anaerotruncus.id.2054	24.6286
ebi-a-GCST90016967	14	30607199	rs8005030	C	T	0.3022	0.0554447	0.0117854	2.28298e-06	16548	genus.Anaerotruncus.id.2054	22.1324
ebi-a-GCST90016967	2	12200752	rs4669806	G	T	0.2495	0.0576389	0.0122994	2.4206e-06	16566	genus.Anaerotruncus.id.2054	21.9616
ebi-a-GCST90016967	14	30418008	rs10150232	A	G	0.2535	0.0567088	0.0124877	6.67667e-06	16117	genus.Anaerotruncus.id.2054	20.6222
ebi-a-GCST90016967	9	78630894	rs1272208	G	T	0.2803	-0.0611743	0.0129831	4.27982e-06	16117	genus.Anaerotruncus.id.2054	22.2015
ebi-a-GCST90016967	8	74713100	rs12056802	C	G	0.0825	0.0774194	0.0177178	6.12679e-06	16010	genus.Anaerotruncus.id.2054	19.0933
ebi-a-GCST90016967	11	89040226	rs11018566	A	G	0.0517	-0.156465	0.0366032	6.13709e-06	6278	genus.Anaerotruncus.id.2054	18.2724
ebi-a-GCST90016967	4	172808992	rs7675045	A	T	0.4722	-0.0497815	0.0110573	6.91883e-06	16566	genus.Anaerotruncus.id.2054	20.2691
ebi-a-GCST90016967	3	150855371	rs1431492	C	T	0.1829	-0.0654996	0.0146188	7.35565e-06	16560	genus.Anaerotruncus.id.2054	20.0749
ebi-a-GCST90016967	6	165015261	rs9347879	T	C	0.4602	0.050618	0.011049	4.22333e-06	16566	genus.Anaerotruncus.id.2054	20.9877
ebi-a-GCST90016967	2	211663702	rs17734739	T	C	0.1899	0.0660052	0.014908	7.42772e-06	15927	genus.Anaerotruncus.id.2054	19.6027
ebi-a-GCST90016967	15	33459867	rs6494922	A	G	0.0726	0.0903106	0.0202257	6.62362e-06	16067	genus.Anaerotruncus.id.2054	19.9376
ebi-a-GCST90016967	12	76523655	rs34449434	A	C	0.4563	-0.0497004	0.0113402	9.85065e-06	16117	genus.Anaerotruncus.id.2054	19.2078
ebi-a-GCST90016967	14	77502546	rs7155595	C	A	0.3091	0.0539336	0.0118903	7.54982e-06	16553	genus.Anaerotruncus.id.2054	20.5747
ebi-a-GCST90016967	4	88163243	rs115414803	A	C	0.0586	-0.144356	0.0317524	6.83473e-06	9273	genus.Anaerotruncus.id.2054	20.6688
ebi-a-GCST90016967	11	54908652	rs2704155	T	A	0.0348	-0.106235	0.0234815	5.4183e-06	12419	genus.Anaerotruncus.id.2054	20.4683
ebi-a-GCST90016968	3	10593224	rs6795673	C	T	0.4115	0.0538565	0.0105251	3.37909e-07	18301	genus.Bacteroides.id.918	26.1832
ebi-a-GCST90016968	6	29143451	rs28757219	T	A	0.1521	0.0818398	0.0170319	1.2942e-06	14833	genus.Bacteroides.id.918	23.089
ebi-a-GCST90016968	13	24910476	rs9507307	C	T	0.1899	0.0604456	0.0129128	2.1271e-06	18184	genus.Bacteroides.id.918	21.9124
ebi-a-GCST90016968	20	58605432	rs66474973	G	T	0.1153	0.0812515	0.0164479	6.80966e-07	17405	genus.Bacteroides.id.918	24.4029
ebi-a-GCST90016968	1	10644351	rs11585893	A	G	0.1481	-0.0740746	0.0147633	1.79511e-06	17821	genus.Bacteroides.id.918	25.175
ebi-a-GCST90016968	9	112855426	rs495004	C	G	0.2097	-0.0607475	0.0129865	3.42092e-06	17707	genus.Bacteroides.id.918	21.8811
ebi-a-GCST90016968	19	24342250	rs17619981	T	G	0.0656	0.0880978	0.0187002	2.68683e-06	15801	genus.Bacteroides.id.918	22.1941
ebi-a-GCST90016968	14	22045949	rs2023437	T	C	0.1243	-0.0782324	0.0167634	5.01824e-06	17484	genus.Bacteroides.id.918	21.7796
ebi-a-GCST90016968	3	77215327	rs66710942	C	T	0.4155	0.0488038	0.0107412	5.86259e-06	17821	genus.Bacteroides.id.918	20.6443
ebi-a-GCST90016968	6	41519430	rs13207588	A	G	0.2326	-0.059205	0.0131195	7.48504e-06	17707	genus.Bacteroides.id.918	20.365
ebi-a-GCST90016968	3	62019400	rs2366421	T	A	0.2336	-0.0528153	0.0117124	7.64945e-06	18299	genus.Bacteroides.id.918	20.3341
ebi-a-GCST90016968	1	102960989	rs1340391	T	C	0.1918	-0.0592004	0.0132244	6.7301e-06	18302	genus.Bacteroides.id.918	20.0399
ebi-a-GCST90016969	4	5730954	rs2276875	A	G	0.2545	-0.0697176	0.0139537	4.65027e-07	13893	genus.Barnesiella.id.944	24.9635
ebi-a-GCST90016969	6	110831148	rs2428166	G	A	0.0487	-0.165859	0.0337309	8.50874e-07	8091	genus.Barnesiella.id.944	24.178
ebi-a-GCST90016969	12	54872438	rs60316894	C	T	0.0596	-0.121478	0.025184	1.19064e-06	12717	genus.Barnesiella.id.944	23.2674
ebi-a-GCST90016969	3	181589155	rs35177866	A	G	0.1243	0.0917125	0.0190133	2.94763e-06	13394	genus.Barnesiella.id.944	23.267
ebi-a-GCST90016969	7	122021518	rs13242616	T	C	0.3698	-0.0583747	0.0123176	2.29017e-06	13945	genus.Barnesiella.id.944	22.4594
ebi-a-GCST90016969	4	114546595	rs79795328	A	G	0.1252	-0.0818645	0.0176441	4.23302e-06	13657	genus.Barnesiella.id.944	21.5275
ebi-a-GCST90016969	7	10076378	rs2057922	G	C	0.1064	0.0915241	0.0194623	3.82634e-06	14208	genus.Barnesiella.id.944	22.1148
ebi-a-GCST90016969	6	23435415	rs199035	G	A	0.5089	0.0559495	0.0119716	3.00294e-06	13945	genus.Barnesiella.id.944	21.8419
ebi-a-GCST90016969	3	44327429	rs62251337	A	G	0.1581	-0.0690763	0.0149374	4.24161e-06	13945	genus.Barnesiella.id.944	21.3849
ebi-a-GCST90016969	5	54107036	rs77455852	T	G	0.1213	-0.0891491	0.0195601	3.16354e-06	13394	genus.Barnesiella.id.944	20.7727
ebi-a-GCST90016969	6	148601905	rs11155559	T	C	0.0954	0.0956023	0.0212961	8.91914e-06	13383	genus.Barnesiella.id.944	20.1529
ebi-a-GCST90016969	15	87145913	rs12909713	C	T	0.4692	-0.0550716	0.0120039	4.94527e-06	14205	genus.Barnesiella.id.944	21.048
ebi-a-GCST90016969	2	180020849	rs113258194	A	G	0.1024	0.098992	0.0214121	7.31119e-06	13945	genus.Barnesiella.id.944	21.3738
ebi-a-GCST90016969	1	206216607	rs28479800	A	T	0.8935	-0.09152	0.0210002	7.93418e-06	12399	genus.Barnesiella.id.944	18.9926
ebi-a-GCST90016969	8	105458416	rs76181748	C	T	0.1441	-0.0778559	0.017164	6.7766e-06	14201	genus.Barnesiella.id.944	20.5753
ebi-a-GCST90016969	4	102616869	rs72684847	T	C	0.0656	-0.114369	0.0253873	6.76169e-06	12984	genus.Barnesiella.id.944	20.2948
ebi-a-GCST90016969	8	25834694	rs28418786	C	G	0.1561	-0.0791324	0.0174957	6.47627e-06	13698	genus.Barnesiella.id.944	20.4572
ebi-a-GCST90016970	2	136616754	rs182549	C	T	0.4911	0.119703	0.0127294	1.27822e-20	14778	genus.Bifidobacterium.id.436	88.43
ebi-a-GCST90016970	13	112859829	rs7322849	T	C	0.0964	0.112428	0.0201813	1.08368e-08	14778	genus.Bifidobacterium.id.436	31.0353
ebi-a-GCST90016970	12	20378911	rs10841473	G	C	0.2704	-0.0624207	0.0129438	1.64522e-06	14777	genus.Bifidobacterium.id.436	23.2557
ebi-a-GCST90016970	5	537890	rs56108664	T	C	0.1849	0.0729971	0.0157926	2.4402e-06	13916	genus.Bifidobacterium.id.436	21.3651
ebi-a-GCST90016970	7	48090746	rs2686790	T	C	0.1153	0.070741	0.0157926	7.49893e-06	14778	genus.Bifidobacterium.id.436	20.0648
ebi-a-GCST90016970	2	49906864	rs4567981	T	A	0.4394	0.0562084	0.0117923	1.92831e-06	14666	genus.Bifidobacterium.id.436	22.7198
ebi-a-GCST90016970	10	126089703	rs2491158	G	A	0.1819	0.0712624	0.015983	8.04716e-06	14021	genus.Bifidobacterium.id.436	19.8794
ebi-a-GCST90016970	5	169748189	rs76671854	C	G	0.1252	-0.0846055	0.0184003	3.9567e-06	13806	genus.Bifidobacterium.id.436	21.142
ebi-a-GCST90016970	21	31861790	rs75344046	C	T	0.0497	0.232354	0.0505979	4.86354e-06	3856	genus.Bifidobacterium.id.436	21.088
ebi-a-GCST90016970	17	72897722	rs540489	T	G	0.2336	-0.0637641	0.0138746	5.19458e-06	14561	genus.Bifidobacterium.id.436	21.1209
ebi-a-GCST90016970	6	14617591	rs857444	C	T	0.3608	0.0558234	0.0121219	3.57097e-06	14777	genus.Bifidobacterium.id.436	21.2075
ebi-a-GCST90016970	1	207003374	rs12022129	G	A	0.2207	0.0619356	0.0138937	7.99643e-06	14776	genus.Bifidobacterium.id.436	19.872
ebi-a-GCST90016970	2	189805784	rs62181700	G	A	0.2813	-0.0624643	0.0131205	2.17246e-06	14774	genus.Bifidobacterium.id.436	22.6653
ebi-a-GCST90016970	4	1517826	rs55888705	A	G	0.3867	0.0546319	0.0121139	6.67019e-06	14777	genus.Bifidobacterium.id.436	20.3389
ebi-a-GCST90016970	22	18354272	rs5746486	T	C	0.3539	-0.0536216	0.0120801	8.99955e-06	14778	genus.Bifidobacterium.id.436	19.7034
ebi-a-GCST90016970	5	142793467	rs73797465	T	G	0.0865	-0.0953566	0.0209237	4.38162e-06	14666	genus.Bifidobacterium.id.436	20.7695
ebi-a-GCST90016971	6	20505628	rs116261629	G	C	0.0716	0.128112	0.0261358	8.62329e-07	11276	genus.Bilophila.id.3170	24.0275
ebi-a-GCST90016971	9	4940871	rs1571225	C	T	0.1491	0.0826826	0.0170621	1.12289e-06	12854	genus.Bilophila.id.3170	23.4834
ebi-a-GCST90016971	20	61980991	rs3827020	C	T	0.1899	0.0766479	0.0160642	1.78875e-06	12628	genus.Bilophila.id.3170	22.7657
ebi-a-GCST90016971	1	103299921	rs1241171	G	A	0.2157	-0.0692654	0.0150148	4.24037e-06	12856	genus.Bilophila.id.3170	21.281
ebi-a-GCST90016971	7	138583840	rs7802841	C	A	0.3509	0.0670097	0.0137701	1.76952e-06	12856	genus.Bilophila.id.3170	23.6812
ebi-a-GCST90016971	14	67640571	rs8013541	A	T	0.4235	-0.0571991	0.0125673	5.47538e-06	12856	genus.Bilophila.id.3170	20.7155
ebi-a-GCST90016971	3	194419531	rs6793291	C	A	0.0924	0.112729	0.0241633	3.1132e-06	11051	genus.Bilophila.id.3170	21.765
ebi-a-GCST90016971	7	123174986	rs1917709	A	T	0.0537	0.118509	0.026742	7.36957e-06	10886	genus.Bilophila.id.3170	19.639
ebi-a-GCST90016971	15	50011554	rs542415	T	C	0.34	-0.0613623	0.0133436	4.70948e-06	12777	genus.Bilophila.id.3170	21.1474
ebi-a-GCST90016971	8	109990939	rs72676854	T	C	0.0656	0.123209	0.026882	5.62268e-06	11616	genus.Bilophila.id.3170	21.0067
ebi-a-GCST90016971	18	3765773	rs4798126	G	A	0.1501	0.073288	0.016799	7.14662e-06	12777	genus.Bilophila.id.3170	19.0327
ebi-a-GCST90016971	12	100786847	rs1969927	G	A	0.3797	0.0564589	0.0126935	9.0722e-06	12777	genus.Bilophila.id.3170	19.7835
ebi-a-GCST90016971	8	90878338	rs60178956	G	A	0.2346	-0.0624818	0.0141485	8.05619e-06	12777	genus.Bilophila.id.3170	19.5023
ebi-a-GCST90016971	7	47211732	rs2728491	G	T	0.3101	-0.0627416	0.0139456	6.33255e-06	12856	genus.Bilophila.id.3170	20.2411
ebi-a-GCST90016971	7	9510367	rs2713349	A	T	0.2545	0.0617228	0.0140174	8.63249e-06	12853	genus.Bilophila.id.3170	19.389
ebi-a-GCST90016971	17	9121579	rs9899990	A	G	0.0656	-0.102702	0.0233878	9.06691e-06	12088	genus.Bilophila.id.3170	19.2833
ebi-a-GCST90016971	13	102402685	rs11069458	T	C	0.1899	-0.0680947	0.015503	7.71547e-06	12856	genus.Bilophila.id.3170	19.2928
ebi-a-GCST90016972	16	77238810	rs11149971	C	T	0.0537	0.117605	0.02339	1.03934e-06	16255	genus.Blautia.id.1992	25.2808
ebi-a-GCST90016972	17	16895873	rs12453000	C	T	0.2197	0.0625335	0.0129987	1.26117e-06	17815	genus.Blautia.id.1992	23.1432
ebi-a-GCST90016972	1	175757311	rs115043014	G	A	0.0437	-0.206605	0.043992	5.186e-06	4902	genus.Blautia.id.1992	22.0565
ebi-a-GCST90016972	7	124210039	rs67794373	C	T	0.2137	0.0601709	0.0123443	1.00003e-06	18158	genus.Blautia.id.1992	23.7597
ebi-a-GCST90016972	7	68396262	rs117001700	T	C	0.0437	0.196414	0.0441122	8.83912e-06	4965	genus.Blautia.id.1992	19.8257
ebi-a-GCST90016972	19	1043103	rs72973581	A	G	0.0547	0.125169	0.0265408	1.73934e-06	12764	genus.Blautia.id.1992	22.2416
ebi-a-GCST90016972	19	13420917	rs4926264	T	C	0.0785	0.0826207	0.0178239	5.10293e-06	18276	genus.Blautia.id.1992	21.4868
ebi-a-GCST90016972	9	1866537	rs7860714	A	G	0.334	-0.0502178	0.0109853	4.09147e-06	18162	genus.Blautia.id.1992	20.8975
ebi-a-GCST90016972	11	87805911	rs682885	A	G	0.4165	-0.0493376	0.0107359	4.4908e-06	18274	genus.Blautia.id.1992	21.1194
ebi-a-GCST90016972	1	219117743	rs2788271	T	G	0.165	-0.0575596	0.0133492	7.16388e-06	18276	genus.Blautia.id.1992	18.5921
ebi-a-GCST90016972	14	78062644	rs113271346	C	T	0.1183	0.0782682	0.0172116	6.85386e-06	17465	genus.Blautia.id.1992	20.6788
ebi-a-GCST90016972	6	74605806	rs3005511	A	G	0.336	0.0501085	0.0110768	6.18905e-06	18276	genus.Blautia.id.1992	20.4643
ebi-a-GCST90016972	6	9298640	rs16892041	T	C	0.171	-0.0622605	0.0141804	8.82028e-06	18276	genus.Blautia.id.1992	19.2774
ebi-a-GCST90016973	2	153453410	rs56221232	T	C	0.1083	0.0828027	0.0167401	7.6194e-07	17133	genus.Butyricicoccus.id.2055	24.4667
ebi-a-GCST90016973	4	7460153	rs2017189	G	T	0.4215	-0.0506956	0.011024	3.87256e-06	17133	genus.Butyricicoccus.id.2055	21.1476
ebi-a-GCST90016973	13	100213990	rs7322368	T	C	0.0845	0.0815733	0.0183167	5.5178e-06	17134	genus.Butyricicoccus.id.2055	19.8337
ebi-a-GCST90016973	18	22899113	rs75238760	T	A	0.1938	0.0619423	0.0139942	6.797e-06	17022	genus.Butyricicoccus.id.2055	19.592
ebi-a-GCST90016973	13	27018240	rs12585793	T	C	0.0527	-0.262206	0.0564729	5.79191e-06	3135	genus.Butyricicoccus.id.2055	21.5579
ebi-a-GCST90016973	7	157688150	rs62478070	T	G	0.0437	0.224039	0.0494959	5.9377e-06	4007	genus.Butyricicoccus.id.2055	20.4885
ebi-a-GCST90016973	10	126908208	rs4962426	G	T	0.1978	0.0614216	0.0135979	7.3849e-06	16889	genus.Butyricicoccus.id.2055	20.4032
ebi-a-GCST90016973	2	191304149	rs10084203	A	G	0.2416	0.0549699	0.0123563	8.58646e-06	17135	genus.Butyricicoccus.id.2055	19.7913
ebi-a-GCST90016973	1	67379595	rs12034718	A	G	0.165	0.0701199	0.0158213	9.57686e-06	16237	genus.Butyricicoccus.id.2055	19.6424
ebi-a-GCST90016974	21	16550389	rs113054641	G	A	0.0845	-0.144881	0.0274574	1.73694e-07	9949	genus.Butyricimonas.id.945	27.8423
ebi-a-GCST90016974	5	159867647	rs62390301	T	C	0.1829	-0.0872983	0.0174893	7.41905e-07	10634	genus.Butyricimonas.id.945	24.9154
ebi-a-GCST90016974	10	72711156	rs7083431	A	C	0.3549	0.0703539	0.0144439	8.8546e-07	10737	genus.Butyricimonas.id.945	23.7252
ebi-a-GCST90016974	5	62119947	rs2642760	G	C	0.3767	0.0713357	0.0145396	8.5808e-07	10634	genus.Butyricimonas.id.945	24.0719
ebi-a-GCST90016974	3	127468661	rs782080	T	A	0.4066	0.0653488	0.0137973	2.23398e-06	10733	genus.Butyricimonas.id.945	22.4328
ebi-a-GCST90016974	16	22172866	rs1862649	G	A	0.0915	0.113124	0.0248176	4.76256e-06	10123	genus.Butyricimonas.id.945	20.7773
ebi-a-GCST90016974	12	129438771	rs12304031	G	A	0.1292	-0.086278	0.0196846	6.70067e-06	10658	genus.Butyricimonas.id.945	19.2108
ebi-a-GCST90016974	2	83093264	rs71428626	G	T	0.0726	-0.133188	0.0289905	4.80413e-06	9776	genus.Butyricimonas.id.945	21.1067
ebi-a-GCST90016974	3	78740009	rs78453362	A	G	0.0577	-0.14948	0.0327073	4.0581e-06	8207	genus.Butyricimonas.id.945	20.8871
ebi-a-GCST90016974	5	997217	rs326049	C	G	0.2048	0.0759694	0.0167617	8.1865e-06	10557	genus.Butyricimonas.id.945	20.5418
ebi-a-GCST90016974	19	49162501	rs62130338	G	A	0.2624	-0.0732608	0.0158324	3.8981e-06	10557	genus.Butyricimonas.id.945	21.4117
ebi-a-GCST90016974	8	4834406	rs9657374	C	T	0.3022	0.0680719	0.0148172	4.50359e-06	10737	genus.Butyricimonas.id.945	21.1058
ebi-a-GCST90016974	18	34091618	rs12458763	A	C	0.0716	0.122037	0.0269587	6.36646e-06	10383	genus.Butyricimonas.id.945	20.492
ebi-a-GCST90016974	15	80528373	rs2114713	G	T	0.4513	0.062721	0.0138998	6.87713e-06	10734	genus.Butyricimonas.id.945	20.3615
ebi-a-GCST90016974	1	45082825	rs270727	G	C	0.3221	-0.0694173	0.0150795	5.38157e-06	10634	genus.Butyricimonas.id.945	21.1913
ebi-a-GCST90016974	10	72443070	rs72814525	A	G	0.3231	0.0664154	0.0149766	8.24599e-06	10736	genus.Butyricimonas.id.945	19.6657
ebi-a-GCST90016974	11	56664962	rs11228830	A	G	0.0706	0.135265	0.0298411	6.55162e-06	8974	genus.Butyricimonas.id.945	20.5466
ebi-a-GCST90016975	14	76065563	rs72723662	C	T	0.1004	0.224078	0.0449336	7.86241e-07	3073	genus.Butyrivibrio.id.1993	24.8689
ebi-a-GCST90016975	1	235580646	rs7412979	C	G	0.0875	0.186779	0.0389112	1.70567e-06	3480	genus.Butyrivibrio.id.1993	23.0412
ebi-a-GCST90016975	6	111780705	rs7752361	A	G	0.504	-0.11923	0.0239975	7.69113e-07	3481	genus.Butyrivibrio.id.1993	24.6855
ebi-a-GCST90016975	13	27292666	rs4537857	T	C	0.2922	-0.12459	0.0260992	1.80192e-06	3482	genus.Butyrivibrio.id.1993	22.7882
ebi-a-GCST90016975	7	150596929	rs11761679	T	C	0.1561	0.154775	0.0321539	2.20231e-06	3482	genus.Butyrivibrio.id.1993	23.1705
ebi-a-GCST90016975	17	20575697	rs16941336	C	T	0.2644	0.127488	0.0267936	1.53182e-06	3482	genus.Butyrivibrio.id.1993	22.6398
ebi-a-GCST90016975	18	10267733	rs77356209	T	C	0.0477	0.216874	0.0483299	6.6643e-06	3379	genus.Butyrivibrio.id.1993	20.1365
ebi-a-GCST90016975	14	34150977	rs74622183	A	G	0.0875	-0.201027	0.0428204	2.45748e-06	3478	genus.Butyrivibrio.id.1993	22.0398
ebi-a-GCST90016975	6	21960091	rs7763512	G	A	0.3827	0.119846	0.0253367	3.10655e-06	3259	genus.Butyrivibrio.id.1993	22.374
ebi-a-GCST90016975	10	22587900	rs142855850	A	G	0.1014	0.205013	0.0457138	6.85543e-06	3234	genus.Butyrivibrio.id.1993	20.1127
ebi-a-GCST90016975	6	53939724	rs9349693	A	G	0.3111	0.117973	0.0259861	5.54958e-06	3482	genus.Butyrivibrio.id.1993	20.6102
ebi-a-GCST90016975	20	811507	rs486484	A	G	0.4712	-0.108349	0.0240008	6.61084e-06	3456	genus.Butyrivibrio.id.1993	20.3796
ebi-a-GCST90016975	5	128976021	rs17163238	G	A	0.1998	0.140987	0.0309117	5.51196e-06	3482	genus.Butyrivibrio.id.1993	20.8023
ebi-a-GCST90016975	3	54288503	rs4928024	A	G	0.0984	-0.17471	0.0389333	8.18641e-06	3481	genus.Butyrivibrio.id.1993	20.137
ebi-a-GCST90016975	6	148403405	rs1007475	G	T	0.2942	0.118065	0.0261271	7.92312e-06	3482	genus.Butyrivibrio.id.1993	20.4204
ebi-a-GCST90016975	9	119693164	rs16934069	T	C	0.1988	-0.133784	0.0299444	8.8591e-06	3482	genus.Butyrivibrio.id.1993	19.9609
ebi-a-GCST90016976	1	224688107	rs4294381	T	C	0.1799	0.112197	0.023186	1.3685e-06	6145	genus.CandidatusSoleaferrea.id.11350	23.4157
ebi-a-GCST90016976	8	138638199	rs10090365	A	G	0.5586	-0.0834413	0.0180989	4.17309e-06	6145	genus.CandidatusSoleaferrea.id.11350	21.2549
ebi-a-GCST90016976	3	137945192	rs4678258	T	C	0.2763	0.0986136	0.0215646	5.53183e-06	6101	genus.CandidatusSoleaferrea.id.11350	20.9117
ebi-a-GCST90016976	8	123882833	rs10108780	A	G	0.2674	-0.092834	0.0199807	3.64079e-06	5999	genus.CandidatusSoleaferrea.id.11350	21.5871
ebi-a-GCST90016976	10	82879688	rs386526	C	G	0.5169	0.0818459	0.0180086	8.33076e-06	6144	genus.CandidatusSoleaferrea.id.11350	20.6554
ebi-a-GCST90016976	7	352368	rs36155147	C	T	0.3618	0.104966	0.0240995	5.41138e-06	5958	genus.CandidatusSoleaferrea.id.11350	18.9706
ebi-a-GCST90016976	5	172758774	rs6881988	G	C	0.4443	-0.0819131	0.018185	9.22889e-06	6140	genus.CandidatusSoleaferrea.id.11350	20.2898
ebi-a-GCST90016976	6	109376647	rs11153159	G	C	0.1292	-0.12805	0.0285446	4.41523e-06	6101	genus.CandidatusSoleaferrea.id.11350	20.1238
ebi-a-GCST90016976	9	10611282	rs10809135	T	C	0.4911	0.0834858	0.0182426	5.47174e-06	5999	genus.CandidatusSoleaferrea.id.11350	20.9435
ebi-a-GCST90016976	2	19885907	rs9973954	A	G	0.3062	0.0892075	0.0195401	5.94796e-06	6145	genus.CandidatusSoleaferrea.id.11350	20.8424
ebi-a-GCST90016976	12	115352769	rs6489992	A	G	0.3847	-0.0840437	0.0187031	7.88786e-06	6142	genus.CandidatusSoleaferrea.id.11350	20.1923
ebi-a-GCST90016976	15	62394540	rs6494306	A	G	0.1968	-0.0969304	0.0214221	5.80051e-06	6145	genus.CandidatusSoleaferrea.id.11350	20.4737
ebi-a-GCST90016976	4	52935445	rs12500231	A	T	0.4254	0.0813853	0.0182696	7.67641e-06	6145	genus.CandidatusSoleaferrea.id.11350	19.8443
ebi-a-GCST90016976	14	76403542	rs7400877	T	C	0.2505	-0.0951085	0.0212799	9.29448e-06	6145	genus.CandidatusSoleaferrea.id.11350	19.9756
ebi-a-GCST90016976	3	190349049	rs2193878	T	A	0.0487	0.228255	0.0509241	9.45546e-06	3088	genus.CandidatusSoleaferrea.id.11350	20.0906
ebi-a-GCST90016976	19	47991441	rs830149	C	G	0.0586	0.184647	0.0397237	9.58382e-06	5065	genus.CandidatusSoleaferrea.id.11350	21.6064
ebi-a-GCST90016977	1	240118443	rs12404911	C	T	0.17	0.140717	0.0304142	2.79891e-06	3239	genus.Catenibacterium.id.2153	21.4063
ebi-a-GCST90016977	4	122282768	rs77285108	G	A	0.1461	-0.161826	0.0353447	3.6268e-06	3210	genus.Catenibacterium.id.2153	20.9628
ebi-a-GCST90016977	7	57364320	rs73128290	A	G	0.2634	0.129726	0.0284563	4.29372e-06	3239	genus.Catenibacterium.id.2153	20.7826
ebi-a-GCST90016977	6	159485742	rs212393	G	A	0.3101	-0.135254	0.0286209	3.62489e-06	3239	genus.Catenibacterium.id.2153	22.3323
ebi-a-GCST90016977	6	105089665	rs7742829	C	T	0.4195	0.11411	0.0251099	5.60729e-06	3239	genus.Catenibacterium.id.2153	20.6518
ebi-a-GCST90016978	19	34076956	rs999354	T	A	0.325	0.0580248	0.0117185	7.00695e-07	16324	genus.ChristensenellaceaeR.7group.id.11283	24.5178
ebi-a-GCST90016978	10	126448374	rs78521377	C	T	0.0527	0.124992	0.0274797	5.60674e-06	12605	genus.ChristensenellaceaeR.7group.id.11283	20.689
ebi-a-GCST90016978	7	118096925	rs62467127	C	T	0.0447	0.114108	0.0251983	3.25362e-06	12719	genus.ChristensenellaceaeR.7group.id.11283	20.5066
ebi-a-GCST90016978	18	67555560	rs17081797	A	G	0.0686	-0.0904325	0.0204253	3.34031e-06	16324	genus.ChristensenellaceaeR.7group.id.11283	19.6025
ebi-a-GCST90016978	19	49279227	rs62132810	A	G	0.1083	-0.0828853	0.0179623	5.66711e-06	15066	genus.ChristensenellaceaeR.7group.id.11283	21.2928
ebi-a-GCST90016978	19	35883736	rs60954665	T	G	0.5099	0.049815	0.0110787	7.13177e-06	16324	genus.ChristensenellaceaeR.7group.id.11283	20.2181
ebi-a-GCST90016978	4	156131004	rs10461257	A	G	0.2853	-0.0551969	0.0122069	6.50746e-06	15987	genus.ChristensenellaceaeR.7group.id.11283	20.4464
ebi-a-GCST90016978	5	29352420	rs79150079	C	A	0.0716	0.121547	0.0270977	9.41804e-06	11994	genus.ChristensenellaceaeR.7group.id.11283	20.1196
ebi-a-GCST90016978	2	230943099	rs62190261	A	C	0.0905	0.0958394	0.0214723	8.74023e-06	15274	genus.ChristensenellaceaeR.7group.id.11283	19.922
ebi-a-GCST90016978	9	83043376	rs892686	A	G	0.4513	0.0514099	0.011136	3.96861e-06	16325	genus.ChristensenellaceaeR.7group.id.11283	21.3126
ebi-a-GCST90016978	18	1779609	rs73952017	C	T	0.0875	-0.0862164	0.0194354	8.45769e-06	15274	genus.ChristensenellaceaeR.7group.id.11283	19.6786
ebi-a-GCST90016980	6	165722832	rs550843	T	C	0.1491	-0.0783246	0.0169209	2.05071e-06	14102	genus.Clostridiumsensustricto1.id.1873	21.4263
ebi-a-GCST90016980	10	43270264	rs2795528	G	A	0.0487	-0.184315	0.0392204	2.7204e-06	6366	genus.Clostridiumsensustricto1.id.1873	22.0849
ebi-a-GCST90016980	1	3041519	rs2817172	C	T	0.4125	0.058139	0.0124492	2.76655e-06	13658	genus.Clostridiumsensustricto1.id.1873	21.8097
ebi-a-GCST90016980	5	84997131	rs115807074	A	G	0.0497	-0.22736	0.0492575	4.31688e-06	4229	genus.Clostridiumsensustricto1.id.1873	21.305
ebi-a-GCST90016980	12	43485015	rs116847295	C	T	0.0755	0.110021	0.0246032	4.58118e-06	12910	genus.Clostridiumsensustricto1.id.1873	19.9974
ebi-a-GCST90016980	9	136710881	rs12341505	G	A	0.1113	0.0810718	0.0180121	4.82174e-06	14118	genus.Clostridiumsensustricto1.id.1873	20.2586
ebi-a-GCST90016980	1	83252771	rs11586026	A	T	0.0636	0.110967	0.0250498	8.84988e-06	13095	genus.Clostridiumsensustricto1.id.1873	19.6236
ebi-a-GCST90016980	1	155676492	rs11264403	G	A	0.0398	-0.139062	0.0334454	7.75544e-06	7285	genus.Clostridiumsensustricto1.id.1873	17.2878
ebi-a-GCST90016980	3	111482845	rs12490337	C	G	0.2455	-0.0616879	0.0137581	7.49465e-06	14121	genus.Clostridiumsensustricto1.id.1873	20.104
ebi-a-GCST90016981	13	68610061	rs9541268	C	A	0.0964	0.09597	0.0197312	8.79419e-07	12914	genus.Collinsella.id.815	23.6572
ebi-a-GCST90016981	17	47529492	rs2671662	C	G	0.4682	-0.0567751	0.011945	2.2204e-06	14334	genus.Collinsella.id.815	22.5914
ebi-a-GCST90016981	2	195739311	rs73052258	G	A	0.0964	0.0930178	0.0202658	1.7158e-06	14334	genus.Collinsella.id.815	21.067
ebi-a-GCST90016981	21	29355467	rs2103510	G	A	0.1312	0.0786551	0.0168217	2.42474e-06	14334	genus.Collinsella.id.815	21.8633
ebi-a-GCST90016981	4	149818294	rs75672793	A	G	0.0706	-0.108908	0.0240522	6.13549e-06	12601	genus.Collinsella.id.815	20.5027
ebi-a-GCST90016981	11	107123199	rs10890671	T	C	0.5268	-0.0537401	0.0118848	6.52136e-06	14334	genus.Collinsella.id.815	20.4461
ebi-a-GCST90016981	16	77283458	rs12921100	A	T	0.3171	0.0563759	0.0127019	8.2257e-06	14334	genus.Collinsella.id.815	19.6992
ebi-a-GCST90016981	15	50026113	rs59414781	C	G	0.1799	0.0668866	0.0149773	9.14723e-06	14334	genus.Collinsella.id.815	19.944
ebi-a-GCST90016981	7	24465024	rs62448871	C	A	0.4612	-0.0540309	0.0120324	6.78253e-06	14334	genus.Collinsella.id.815	20.1641
ebi-a-GCST90016981	19	31760841	rs1496626	T	C	0.1541	-0.0722307	0.01616	6.78175e-06	14334	genus.Collinsella.id.815	19.9783
ebi-a-GCST90016981	19	56526640	rs149807560	C	A	0.0895	-0.104264	0.0235841	7.0987e-06	13473	genus.Collinsella.id.815	19.5448
ebi-a-GCST90016981	10	8589813	rs11597285	G	T	0.4245	-0.0537947	0.0120548	9.37615e-06	14334	genus.Collinsella.id.815	19.9138
ebi-a-GCST90016974	1	88233128	rs305411	A	G	0.1352	0.129218	0.0264518	1.00906e-06	6777	genus.Coprobacter.id.949	23.8638
ebi-a-GCST90016974	3	46483717	rs3828477	G	T	0.2813	-0.091218	0.019569	2.88974e-06	6798	genus.Coprobacter.id.949	21.7281
ebi-a-GCST90016974	4	34852443	rs55672356	T	A	0.0527	-0.193354	0.0413815	2.7369e-06	4903	genus.Coprobacter.id.949	21.8321
ebi-a-GCST90016974	11	103549974	rs143662916	C	T	0.0577	0.253264	0.0540141	3.07252e-06	3083	genus.Coprobacter.id.949	21.9853
ebi-a-GCST90016974	6	97234939	rs213863	C	T	0.3091	-0.0887412	0.0188377	2.34883e-06	6798	genus.Coprobacter.id.949	22.1918
ebi-a-GCST90016974	6	4714797	rs72821405	T	C	0.0885	-0.147365	0.0319978	4.7576e-06	6177	genus.Coprobacter.id.949	21.2105
ebi-a-GCST90016974	12	98289796	rs11532348	C	T	0.1829	-0.103931	0.0226826	5.71184e-06	6364	genus.Coprobacter.id.949	20.9942
ebi-a-GCST90016974	2	137223458	rs12996055	A	C	0.1918	0.0921817	0.0209405	8.07639e-06	6570	genus.Coprobacter.id.949	19.3783
ebi-a-GCST90016974	9	137784868	rs12684609	T	C	0.1978	0.100827	0.0220366	6.10177e-06	6364	genus.Coprobacter.id.949	20.9345
ebi-a-GCST90016974	15	91166608	rs5011652	G	C	0.2455	0.0899597	0.020001	5.5105e-06	6783	genus.Coprobacter.id.949	20.2299
ebi-a-GCST90016974	2	32242452	rs74919520	G	A	0.1282	0.125703	0.0276296	5.76326e-06	6387	genus.Coprobacter.id.949	20.6987
ebi-a-GCST90016974	4	96389240	rs28402691	T	C	0.167	0.110695	0.0251199	9.55668e-06	6387	genus.Coprobacter.id.949	19.4188
ebi-a-GCST90016974	20	57574851	rs189356	G	A	0.5219	0.0781125	0.0171916	6.26291e-06	6763	genus.Coprobacter.id.949	20.6446
ebi-a-GCST90016974	4	3852385	rs76001613	C	G	0.0696	0.21591	0.0493019	9.12599e-06	3385	genus.Coprobacter.id.949	19.1788
ebi-a-GCST90016983	20	4319420	rs4277593	G	A	0.4831	-0.0585649	0.0109914	1.13969e-07	16651	genus.Coprococcus1.id.11301	28.3904
ebi-a-GCST90016983	4	174468316	rs56405618	A	G	0.1113	-0.08963	0.0186508	1.57195e-06	16379	genus.Coprococcus1.id.11301	23.0946
ebi-a-GCST90016983	1	95424321	rs74101919	T	C	0.1869	-0.0718989	0.0144651	1.03291e-06	16732	genus.Coprococcus1.id.11301	24.7059
ebi-a-GCST90016983	1	30400301	rs1010560	C	A	0.2962	0.0580232	0.0122722	1.95915e-06	16723	genus.Coprococcus1.id.11301	22.3544
ebi-a-GCST90016983	11	134622282	rs73031725	T	C	0.0606	0.167591	0.0355224	1.97917e-06	7206	genus.Coprococcus1.id.11301	22.2586
ebi-a-GCST90016983	2	22079770	rs1519491	T	C	0.4085	0.0499197	0.0113558	8.95283e-06	16733	genus.Coprococcus1.id.11301	19.3246
ebi-a-GCST90016983	6	72529277	rs1576241	A	G	0.4394	-0.0510343	0.0109535	3.32862e-06	16729	genus.Coprococcus1.id.11301	21.7082
ebi-a-GCST90016983	3	165693143	rs73167075	T	C	0.2396	0.0573137	0.0127573	8.56864e-06	16733	genus.Coprococcus1.id.11301	20.1836
ebi-a-GCST90016983	11	124554061	rs12794898	G	T	0.0944	0.0903299	0.0197212	4.91531e-06	15186	genus.Coprococcus1.id.11301	20.9795
ebi-a-GCST90016983	10	15913820	rs946513	C	T	0.0547	0.205899	0.0460018	8.61855e-06	4310	genus.Coprococcus1.id.11301	20.0336
ebi-a-GCST90016983	6	150288094	rs1762123	C	T	0.0716	-0.0891532	0.0198554	8.01468e-06	16724	genus.Coprococcus1.id.11301	20.1612
ebi-a-GCST90016983	7	132556835	rs7784490	C	G	0.3887	-0.0518543	0.0113136	4.55233e-06	16733	genus.Coprococcus1.id.11301	21.0072
ebi-a-GCST90016983	14	29898456	rs12886051	G	C	0.3429	-0.0521782	0.0118051	8.00779e-06	16633	genus.Coprococcus1.id.11301	19.5363
ebi-a-GCST90016983	19	2600717	rs2907920	A	G	0.2903	0.0561173	0.0126824	7.65327e-06	16040	genus.Coprococcus1.id.11301	19.5791
ebi-a-GCST90016984	20	49266770	rs59936925	A	T	0.1004	0.117085	0.0233995	9.37545e-07	10931	genus.Coprococcus2.id.11302	25.0376
ebi-a-GCST90016984	1	112139008	rs6677933	C	T	0.2416	-0.0804405	0.0164216	1.18501e-06	11483	genus.Coprococcus2.id.11302	23.9948
ebi-a-GCST90016984	14	86833255	rs1958519	T	A	0.4364	0.0665288	0.0138558	1.57692e-06	11009	genus.Coprococcus2.id.11302	23.0545
ebi-a-GCST90016984	4	131125786	rs72680320	T	C	0.4135	-0.0649382	0.013919	2.27115e-06	11009	genus.Coprococcus2.id.11302	21.7663
ebi-a-GCST90016984	9	25554068	rs2482516	C	T	0.2256	0.0754415	0.0164619	4.72333e-06	11483	genus.Coprococcus2.id.11302	21.0021
ebi-a-GCST90016984	10	129715759	rs35890118	A	G	0.3171	-0.066536	0.0147661	8.25962e-06	11478	genus.Coprococcus2.id.11302	20.304
ebi-a-GCST90016984	1	4210455	rs9426473	A	G	0.2793	0.0727361	0.0161662	6.30687e-06	11486	genus.Coprococcus2.id.11302	20.2435
ebi-a-GCST90016984	3	180544880	rs12634070	T	C	0.1928	0.0736486	0.0164921	9.95104e-06	11457	genus.Coprococcus2.id.11302	19.9423
ebi-a-GCST90016984	1	223688236	rs61823518	A	C	0.0954	-0.0955381	0.0215724	6.68258e-06	10980	genus.Coprococcus2.id.11302	19.6135
ebi-a-GCST90016984	5	34794789	rs10070053	A	G	0.4076	0.0594312	0.0135375	7.64883e-06	11473	genus.Coprococcus2.id.11302	19.273
ebi-a-GCST90016985	19	40032132	rs8100692	T	C	0.4274	0.0577411	0.0113476	4.16459e-07	15829	genus.Coprococcus3.id.11303	25.8918
ebi-a-GCST90016985	8	4128340	rs62481985	G	C	0.4364	-0.0582385	0.0115052	4.1756e-07	15472	genus.Coprococcus3.id.11303	25.623
ebi-a-GCST90016985	22	21331556	rs178271	T	C	0.0527	0.145257	0.0294239	7.81088e-07	10794	genus.Coprococcus3.id.11303	24.371
ebi-a-GCST90016985	2	240727657	rs13394391	C	T	0.16	-0.0709302	0.0150918	2.20317e-06	15834	genus.Coprococcus3.id.11303	22.0892
ebi-a-GCST90016985	17	26104511	rs11080344	C	T	0.4742	0.0516921	0.0113054	4.78692e-06	15835	genus.Coprococcus3.id.11303	20.9062
ebi-a-GCST90016985	1	149998497	rs7521171	G	A	0.338	-0.0596434	0.0129279	4.32242e-06	15472	genus.Coprococcus3.id.11303	21.2849
ebi-a-GCST90016985	17	76343961	rs11077359	T	C	0.1998	-0.0645443	0.0148833	9.63598e-06	15378	genus.Coprococcus3.id.11303	18.8069
ebi-a-GCST90016985	7	76357726	rs13247359	G	A	0.4801	0.051211	0.0113031	7.32611e-06	15833	genus.Coprococcus3.id.11303	20.5273
ebi-a-GCST90016985	14	99141751	rs4575475	G	A	0.2366	0.0619514	0.0137787	7.04284e-06	15154	genus.Coprococcus3.id.11303	20.2155
ebi-a-GCST90016985	9	13799809	rs10810043	A	G	0.3897	0.0515518	0.0115923	9.27424e-06	15833	genus.Coprococcus3.id.11303	19.7764
ebi-a-GCST90016986	3	72207794	rs4677103	A	G	0.171	0.0977912	0.0197263	9.59557e-07	7983	genus.DefluviitaleaceaeUCG011.id.11287	24.5758
ebi-a-GCST90016986	4	147414743	rs72731813	C	T	0.0815	-0.147383	0.0293796	4.33116e-07	7767	genus.DefluviitaleaceaeUCG011.id.11287	25.1653
ebi-a-GCST90016986	9	8786663	rs112893842	T	C	0.0974	0.11381	0.0232806	1.44535e-06	8183	genus.DefluviitaleaceaeUCG011.id.11287	23.8988
ebi-a-GCST90016986	1	85205632	rs9725395	A	G	0.0875	-0.13834	0.029554	3.51921e-06	8011	genus.DefluviitaleaceaeUCG011.id.11287	21.9109
ebi-a-GCST90016986	21	41811003	rs55658617	T	C	0.0696	0.174369	0.0362226	2.15292e-06	6663	genus.DefluviitaleaceaeUCG011.id.11287	23.1728
ebi-a-GCST90016986	22	24804081	rs9608282	T	G	0.0656	0.142939	0.0299793	2.52045e-06	7716	genus.DefluviitaleaceaeUCG011.id.11287	22.7332
ebi-a-GCST90016986	7	79734541	rs28696126	A	T	0.1918	-0.106503	0.0238473	6.62806e-06	7811	genus.DefluviitaleaceaeUCG011.id.11287	19.9455
ebi-a-GCST90016986	1	118723685	rs1582238	T	C	0.3718	0.0805036	0.0167257	1.56775e-06	7983	genus.DefluviitaleaceaeUCG011.id.11287	23.1667
ebi-a-GCST90016986	10	66407366	rs4344384	G	T	0.4742	0.0715978	0.0156309	4.83238e-06	8180	genus.DefluviitaleaceaeUCG011.id.11287	20.9812
ebi-a-GCST90016986	4	120741726	rs2892880	G	A	0.2604	0.0817755	0.0181686	6.82881e-06	8182	genus.DefluviitaleaceaeUCG011.id.11287	20.2582
ebi-a-GCST90016987	14	97116904	rs11160353	T	A	0.508	-0.0691756	0.0147285	2.70303e-06	9234	genus.Desulfovibrio.id.3173	22.0591
ebi-a-GCST90016987	8	105462047	rs2853179	C	T	0.2485	0.0811971	0.0174234	2.42439e-06	8949	genus.Desulfovibrio.id.3173	21.7177
ebi-a-GCST90016987	2	198089911	rs16863365	A	G	0.1173	0.109402	0.0226964	1.7945e-06	8776	genus.Desulfovibrio.id.3173	23.2349
ebi-a-GCST90016987	1	68664315	rs12031543	T	C	0.0755	-0.127185	0.0281887	6.54764e-06	8855	genus.Desulfovibrio.id.3173	20.3573
ebi-a-GCST90016987	3	67478973	rs13066142	G	A	0.0934	0.119141	0.0250891	3.78665e-06	9241	genus.Desulfovibrio.id.3173	22.5502
ebi-a-GCST90016987	13	64264446	rs2590913	G	A	0.0726	0.154496	0.0339396	6.65421e-06	7225	genus.Desulfovibrio.id.3173	20.7213
ebi-a-GCST90016987	10	130170270	rs2032031	A	G	0.4732	-0.0654931	0.0148681	9.14277e-06	9241	genus.Desulfovibrio.id.3173	19.4035
ebi-a-GCST90016987	8	57972916	rs72647089	T	G	0.1064	-0.106594	0.0239337	8.29763e-06	8985	genus.Desulfovibrio.id.3173	19.8358
ebi-a-GCST90016987	5	52653978	rs7729080	C	A	0.2893	-0.070287	0.0157691	9.95869e-06	9241	genus.Desulfovibrio.id.3173	19.8671
ebi-a-GCST90016987	18	13447995	rs4797774	G	A	0.0686	0.212582	0.0470044	5.64315e-06	3476	genus.Desulfovibrio.id.3173	20.4538
ebi-a-GCST90016987	5	139410687	rs6580353	T	C	0.2604	0.0770979	0.0169735	4.93857e-06	9241	genus.Desulfovibrio.id.3173	20.632
ebi-a-GCST90016988	8	138295725	rs11166701	G	A	0.5159	-0.0655301	0.013186	5.50746e-07	11720	genus.Dialister.id.2183	24.6976
ebi-a-GCST90016988	11	10967286	rs517089	T	A	0.169	0.076227	0.0170411	5.13634e-06	11988	genus.Dialister.id.2183	20.0089
ebi-a-GCST90016988	10	23199653	rs4747450	C	A	0.2664	0.0668509	0.0147685	5.83729e-06	11987	genus.Dialister.id.2183	20.4899
ebi-a-GCST90016988	16	9336862	rs2314294	T	C	0.1183	0.0865932	0.0193719	8.07899e-06	11339	genus.Dialister.id.2183	19.9813
ebi-a-GCST90016988	11	92267129	rs4753063	G	A	0.4414	-0.0596297	0.0130052	4.85684e-06	11989	genus.Dialister.id.2183	21.0229
ebi-a-GCST90016988	7	150890034	rs2435610	A	C	0.2604	0.0647131	0.0143314	5.93269e-06	11984	genus.Dialister.id.2183	20.3895
ebi-a-GCST90016988	4	23294359	rs10938938	G	A	0.1938	-0.0773514	0.0170915	7.37063e-06	11401	genus.Dialister.id.2183	20.4822
ebi-a-GCST90016988	14	102458052	rs10138457	T	C	0.0716	-0.113054	0.0261933	7.88122e-06	10968	genus.Dialister.id.2183	18.6291
ebi-a-GCST90016988	15	32955095	rs11071887	T	C	0.2634	0.0662403	0.0146315	5.91407e-06	11989	genus.Dialister.id.2183	20.4959
ebi-a-GCST90016988	3	45809449	rs764177	C	A	0.338	-0.0601454	0.0135366	9.60772e-06	11988	genus.Dialister.id.2183	19.7418
ebi-a-GCST90016988	9	25447080	rs76680460	G	A	0.0477	-0.161296	0.0364332	8.19213e-06	7176	genus.Dialister.id.2183	19.5999
ebi-a-GCST90016988	1	172809633	rs75416973	A	G	0.2256	0.0727223	0.016451	9.46091e-06	11402	genus.Dialister.id.2183	19.5412
ebi-a-GCST90016989	8	127905865	rs13279148	G	A	0.166	0.0715309	0.0150878	2.25283e-06	17605	genus.Dorea.id.1997	22.477
ebi-a-GCST90016989	8	15768657	rs62503162	A	G	0.0875	-0.0974091	0.0194379	7.46605e-07	16210	genus.Dorea.id.1997	25.1131
ebi-a-GCST90016989	6	116078810	rs12216169	T	A	0.0835	0.0881722	0.0193683	5.33123e-06	16086	genus.Dorea.id.1997	20.7243
ebi-a-GCST90016989	6	25078050	rs73729431	C	T	0.0606	-0.13745	0.0299983	3.1674e-06	9596	genus.Dorea.id.1997	20.9941
ebi-a-GCST90016989	17	70733523	rs4793307	C	T	0.2455	0.0574165	0.0122472	4.0069e-06	17600	genus.Dorea.id.1997	21.9787
ebi-a-GCST90016989	16	81803497	rs11150408	T	G	0.4453	0.0488254	0.0109063	7.05777e-06	17215	genus.Dorea.id.1997	20.0417
ebi-a-GCST90016989	3	6826520	rs345219	T	G	0.3757	-0.0497368	0.0112621	8.8006e-06	17215	genus.Dorea.id.1997	19.5038
ebi-a-GCST90016989	9	106815466	rs62583469	T	A	0.1988	-0.0634136	0.0142227	5.77508e-06	16819	genus.Dorea.id.1997	19.8793
ebi-a-GCST90016989	6	74605806	rs3005511	A	G	0.336	0.0516127	0.0112852	5.28702e-06	17610	genus.Dorea.id.1997	20.9166
ebi-a-GCST90016989	4	60992340	rs1899291	C	T	0.1282	0.0697217	0.0150285	4.56686e-06	17609	genus.Dorea.id.1997	21.5232
ebi-a-GCST90016989	11	8729057	rs3752849	G	A	0.0328	0.163846	0.036608	7.68057e-06	5322	genus.Dorea.id.1997	20.0318
ebi-a-GCST90016989	7	154978183	rs12537781	T	C	0.2296	-0.055544	0.0125223	9.15137e-06	17608	genus.Dorea.id.1997	19.6746
ebi-a-GCST90016990	2	45453805	rs3851328	T	G	0.2664	-0.107774	0.0236527	4.17589e-06	5147	genus.Eggerthella.id.819	20.762
ebi-a-GCST90016990	7	38335954	rs2240838	A	G	0.502	0.0980582	0.0197653	7.36205e-07	5147	genus.Eggerthella.id.819	24.6128
ebi-a-GCST90016990	21	29778032	rs2223081	G	A	0.2922	0.102572	0.0221108	3.88889e-06	5147	genus.Eggerthella.id.819	21.5203
ebi-a-GCST90016990	1	9136139	rs112205261	T	C	0.0577	-0.188618	0.0403613	3.34648e-06	5036	genus.Eggerthella.id.819	21.8391
ebi-a-GCST90016990	17	17098213	rs4985746	G	A	0.1789	0.110522	0.0247653	5.71461e-06	4906	genus.Eggerthella.id.819	19.9165
ebi-a-GCST90016990	11	102461599	rs1784446	G	A	0.4423	0.0907728	0.0198096	5.23136e-06	5147	genus.Eggerthella.id.819	20.9972
ebi-a-GCST90016990	20	55647869	rs76663501	C	T	0.0815	0.175349	0.0378576	4.82574e-06	4814	genus.Eggerthella.id.819	21.4537
ebi-a-GCST90016990	2	141337454	rs6430926	C	T	0.5139	0.0879736	0.0197127	8.37122e-06	5147	genus.Eggerthella.id.819	19.9164
ebi-a-GCST90016990	4	70483957	rs2877457	G	A	0.8678	-0.093486	0.0210208	9.02708e-06	5083	genus.Eggerthella.id.819	19.7787
ebi-a-GCST90016990	3	20807454	rs13070736	A	C	0.1571	-0.121331	0.0272024	7.61915e-06	5147	genus.Eggerthella.id.819	19.8944
ebi-a-GCST90016990	15	65691324	rs67490567	T	C	0.1978	0.108495	0.0245457	8.94216e-06	5083	genus.Eggerthella.id.819	19.5374
ebi-a-GCST90016991	8	50822676	rs3812426	G	A	0.2078	0.106447	0.0224159	2.71687e-06	5583	genus.Eisenbergiella.id.11304	22.5505
ebi-a-GCST90016991	15	53375201	rs1508033	A	C	0.3499	0.091546	0.0195787	3.22889e-06	5580	genus.Eisenbergiella.id.11304	21.8632
ebi-a-GCST90016991	11	124764527	rs12278566	T	A	0.175	-0.121065	0.0251658	1.65001e-06	5582	genus.Eisenbergiella.id.11304	23.1427
ebi-a-GCST90016991	15	36178565	rs2683098	C	T	0.2237	0.107319	0.022515	2.2375e-06	5582	genus.Eisenbergiella.id.11304	22.72
ebi-a-GCST90016991	17	53367641	rs11079158	T	C	0.2197	0.100627	0.022546	7.34849e-06	5582	genus.Eisenbergiella.id.11304	19.9199
ebi-a-GCST90016991	8	55330814	rs13258851	A	G	0.0855	0.137001	0.0302124	7.74648e-06	5583	genus.Eisenbergiella.id.11304	20.5626
ebi-a-GCST90016991	2	19973210	rs12710729	C	A	0.3708	0.0893384	0.0199069	9.8441e-06	5583	genus.Eisenbergiella.id.11304	20.1404
ebi-a-GCST90016991	10	109417101	rs12257723	A	C	0.339	-0.0952742	0.0211569	8.85121e-06	5582	genus.Eisenbergiella.id.11304	20.279
ebi-a-GCST90016991	21	21610254	rs4462860	G	A	0.3439	0.0939071	0.0201104	4.16221e-06	5460	genus.Eisenbergiella.id.11304	21.8049
ebi-a-GCST90016991	11	24001840	rs11027642	C	T	0.1243	0.129006	0.0284844	4.91871e-06	5583	genus.Eisenbergiella.id.11304	20.5118
ebi-a-GCST90016991	4	189060431	rs11938607	T	C	0.2634	0.0978125	0.0216636	8.2182e-06	5583	genus.Eisenbergiella.id.11304	20.3859
ebi-a-GCST90016991	3	111419486	rs1553971	T	G	0.161	0.120965	0.0263054	5.26837e-06	5583	genus.Eisenbergiella.id.11304	21.1459
ebi-a-GCST90016992	4	127336602	rs11098863	T	A	0.4821	-0.0966008	0.0162677	3.05646e-09	7524	genus.Enterorhabdus.id.820	35.2622
ebi-a-GCST90016992	10	20280612	rs7923280	A	T	0.3946	0.0860019	0.0169148	5.23856e-07	7524	genus.Enterorhabdus.id.820	25.8512
ebi-a-GCST90016992	2	19611953	rs114731706	T	G	0.0835	0.182308	0.0382298	2.17342e-06	5956	genus.Enterorhabdus.id.820	22.7409
ebi-a-GCST90016992	11	62174193	rs3017103	A	G	0.1899	0.0980897	0.0208995	2.94044e-06	7524	genus.Enterorhabdus.id.820	22.0281
ebi-a-GCST90016992	12	69515102	rs73331712	T	C	0.0427	0.26199	0.055123	4.84923e-06	3109	genus.Enterorhabdus.id.820	22.5893
ebi-a-GCST90016992	2	236439879	rs77655283	G	A	0.0686	0.132988	0.0298306	5.88042e-06	7494	genus.Enterorhabdus.id.820	19.8747
ebi-a-GCST90016992	6	37567189	rs9470637	A	T	0.4026	-0.0755513	0.0166263	5.69624e-06	7524	genus.Enterorhabdus.id.820	20.6487
ebi-a-GCST90016992	19	35863028	rs424715	T	C	0.5537	0.0818743	0.0174855	4.4088e-06	7524	genus.Enterorhabdus.id.820	21.925
ebi-a-GCST90016992	8	113109756	rs10098492	T	C	0.0905	0.132323	0.0293688	6.40572e-06	7361	genus.Enterorhabdus.id.820	20.3001
ebi-a-GCST90016992	7	89709883	rs2051957	C	T	0.2346	0.0843291	0.0189864	8.89859e-06	7524	genus.Enterorhabdus.id.820	19.7274
ebi-a-GCST90016993	17	10177708	rs7221249	A	G	0.5467	0.0839861	0.0142741	4.30951e-09	9781	genus.Erysipelatoclostridium.id.11381	34.619
ebi-a-GCST90016993	1	42333631	rs710230	T	C	0.0865	0.143381	0.0281514	6.3312e-07	9016	genus.Erysipelatoclostridium.id.11381	25.9409
ebi-a-GCST90016993	4	25446787	rs4697572	A	G	0.2455	-0.0810636	0.0163308	7.5935e-07	9779	genus.Erysipelatoclostridium.id.11381	24.6397
ebi-a-GCST90016993	11	121876913	rs58236560	G	T	0.1372	-0.111157	0.0234426	2.1612e-06	9368	genus.Erysipelatoclostridium.id.11381	22.4834
ebi-a-GCST90016993	9	90586043	rs622418	A	G	0.5109	-0.0668051	0.0143224	3.68156e-06	9783	genus.Erysipelatoclostridium.id.11381	21.7563
ebi-a-GCST90016993	5	77815056	rs17804233	T	C	0.4821	-0.0662914	0.0144203	4.58605e-06	9783	genus.Erysipelatoclostridium.id.11381	21.1332
ebi-a-GCST90016993	2	34595533	rs1434153	G	A	0.3211	-0.0684526	0.0152443	6.85295e-06	9662	genus.Erysipelatoclostridium.id.11381	20.1634
ebi-a-GCST90016993	5	34892042	rs340991	A	G	0.2982	-0.0740482	0.0158891	3.74942e-06	9781	genus.Erysipelatoclostridium.id.11381	21.7184
ebi-a-GCST90016993	8	38780606	rs6474512	A	C	0.4513	0.067015	0.0143201	3.01546e-06	9783	genus.Erysipelatoclostridium.id.11381	21.9003
ebi-a-GCST90016993	13	46372065	rs9590927	G	A	0.494	-0.0646003	0.0143479	6.39042e-06	9782	genus.Erysipelatoclostridium.id.11381	20.2717
ebi-a-GCST90016993	1	167818597	rs61806970	C	T	0.0646	0.142548	0.0320688	9.0941e-06	8644	genus.Erysipelatoclostridium.id.11381	19.7586
ebi-a-GCST90016993	19	55857777	rs45480394	T	G	0.3618	-0.0687134	0.0151835	7.66155e-06	9604	genus.Erysipelatoclostridium.id.11381	20.4804
ebi-a-GCST90016993	11	36871523	rs2901723	C	A	0.503	0.0641339	0.0144295	8.79469e-06	9662	genus.Erysipelatoclostridium.id.11381	19.7549
ebi-a-GCST90016993	17	71411325	rs34528142	C	G	0.171	-0.0875551	0.0195556	6.12704e-06	9604	genus.Erysipelatoclostridium.id.11381	20.0456
ebi-a-GCST90016993	10	36394609	rs16936671	C	T	0.1362	-0.0968026	0.0217883	6.04309e-06	9488	genus.Erysipelatoclostridium.id.11381	19.7391
ebi-a-GCST90016993	6	24292185	rs3804326	A	G	0.0676	0.14147	0.0336352	9.85273e-06	7028	genus.Erysipelatoclostridium.id.11381	17.6905
ebi-a-GCST90016994	10	125628540	rs28568391	A	G	0.4493	-0.0583911	0.0118741	6.41953e-07	14544	genus.ErysipelotrichaceaeUCG003.id.11384	24.1822
ebi-a-GCST90016994	8	91660344	rs11994308	C	T	0.0696	0.115417	0.0242503	1.32563e-06	13558	genus.ErysipelotrichaceaeUCG003.id.11384	22.6522
ebi-a-GCST90016994	15	86522244	rs76502207	T	C	0.0905	0.144844	0.0289929	6.41121e-07	10740	genus.ErysipelotrichaceaeUCG003.id.11384	24.9583
ebi-a-GCST90016994	18	46614602	rs10164067	T	G	0.0746	-0.10326	0.0212405	1.13086e-06	14427	genus.ErysipelotrichaceaeUCG003.id.11384	23.6339
ebi-a-GCST90016994	16	4076830	rs8053479	A	G	0.1412	-0.0838212	0.0186509	5.83413e-06	13813	genus.ErysipelotrichaceaeUCG003.id.11384	20.198
ebi-a-GCST90016994	7	33684926	rs17798136	G	A	0.0616	0.158818	0.0347674	3.23598e-06	7421	genus.ErysipelotrichaceaeUCG003.id.11384	20.8666
ebi-a-GCST90016994	18	43034126	rs59104037	A	G	0.0815	-0.0951263	0.0204742	4.48256e-06	14848	genus.ErysipelotrichaceaeUCG003.id.11384	21.5867
ebi-a-GCST90016994	19	57828980	rs11666127	A	G	0.171	-0.0719187	0.0161371	7.90414e-06	13813	genus.ErysipelotrichaceaeUCG003.id.11384	19.8626
ebi-a-GCST90016994	6	24220160	rs62403464	T	C	0.164	-0.0731743	0.0156516	3.43738e-06	14899	genus.ErysipelotrichaceaeUCG003.id.11384	21.8576
ebi-a-GCST90016994	4	113256737	rs59068084	T	G	0.4215	0.0564772	0.0120224	3.11742e-06	14544	genus.ErysipelotrichaceaeUCG003.id.11384	22.0681
ebi-a-GCST90016994	7	20554814	rs73074432	C	T	0.166	0.072154	0.0164378	9.9902e-06	14217	genus.ErysipelotrichaceaeUCG003.id.11384	19.2679
ebi-a-GCST90016994	11	7765096	rs4758231	G	T	0.3499	-0.0551754	0.0122047	6.54912e-06	14890	genus.ErysipelotrichaceaeUCG003.id.11384	20.438
ebi-a-GCST90016994	16	80167277	rs74988980	G	A	0.0437	-0.133141	0.0348574	8.64276e-06	5944	genus.ErysipelotrichaceaeUCG003.id.11384	14.5893
ebi-a-GCST90016994	2	175403951	rs75949021	T	C	0.0457	-0.169667	0.0374238	3.57507e-06	6721	genus.ErysipelotrichaceaeUCG003.id.11384	20.5541
ebi-a-GCST90016994	5	32345671	rs6875357	C	T	0.0467	0.165673	0.0353831	6.69637e-06	7034	genus.ErysipelotrichaceaeUCG003.id.11384	21.9237
ebi-a-GCST90016994	14	47935928	rs79396538	C	G	0.1034	0.0848148	0.0191146	8.63479e-06	13750	genus.ErysipelotrichaceaeUCG003.id.11384	19.6884
ebi-a-GCST90016994	10	873148	rs12251396	A	G	0.1938	-0.0705399	0.0158766	9.51839e-06	14211	genus.ErysipelotrichaceaeUCG003.id.11384	19.7404
ebi-a-GCST90016995	7	31136897	rs2267739	G	C	0.0855	0.115505	0.0237628	1.42478e-06	11853	genus.Escherichia.Shigella.id.3504	23.6271
ebi-a-GCST90016995	11	134774845	rs1154904	A	G	0.4642	-0.0613376	0.0130644	3.03751e-06	12002	genus.Escherichia.Shigella.id.3504	22.0431
ebi-a-GCST90016995	21	39324484	rs73208162	A	G	0.0586	-0.119296	0.024839	2.19391e-06	11073	genus.Escherichia.Shigella.id.3504	23.0665
ebi-a-GCST90016995	7	140678199	rs113513883	A	G	0.0577	0.172283	0.038041	5.27716e-06	6280	genus.Escherichia.Shigella.id.3504	20.5108
ebi-a-GCST90016995	17	14173290	rs7502686	G	C	0.0626	-0.136384	0.0302576	5.90386e-06	9990	genus.Escherichia.Shigella.id.3504	20.3168
ebi-a-GCST90016995	2	236515155	rs57024273	T	C	0.3181	0.0626172	0.0139919	9.70464e-06	11853	genus.Escherichia.Shigella.id.3504	20.028
ebi-a-GCST90016995	13	23253392	rs113127095	A	G	0.0517	0.151009	0.0323434	3.33349e-06	8433	genus.Escherichia.Shigella.id.3504	21.799
ebi-a-GCST90016995	10	69394914	rs117092367	A	T	0.0885	0.117362	0.0264533	9.65021e-06	10304	genus.Escherichia.Shigella.id.3504	19.6831
ebi-a-GCST90016995	16	3750623	rs112767262	T	C	0.1958	0.0732963	0.0163589	8.20636e-06	11771	genus.Escherichia.Shigella.id.3504	20.0751
ebi-a-GCST90016995	3	3173016	rs11706043	T	A	0.1571	0.075657	0.0164155	5.87272e-06	12001	genus.Escherichia.Shigella.id.3504	21.2417
ebi-a-GCST90016995	9	136179347	rs592299	T	C	0.4682	-0.0592004	0.0129486	4.76927e-06	11995	genus.Escherichia.Shigella.id.3504	20.9026
ebi-a-GCST90016995	7	128054100	rs4731451	G	A	0.3718	-0.0609885	0.0135157	7.4731e-06	12001	genus.Escherichia.Shigella.id.3504	20.3619
ebi-a-GCST90016995	16	77711641	rs35555519	C	G	0.1143	0.101976	0.0222883	4.92332e-06	12002	genus.Escherichia.Shigella.id.3504	20.9335
ebi-a-GCST90016995	5	79863544	rs118526	C	A	0.3926	-0.0594401	0.013598	7.99566e-06	11853	genus.Escherichia.Shigella.id.3504	19.1077
ebi-a-GCST90016995	1	48961903	rs2798105	A	G	0.1183	-0.100851	0.0222045	8.24501e-06	11296	genus.Escherichia.Shigella.id.3504	20.6289
ebi-a-GCST90017007	12	83502773	rs12320842	C	G	0.1322	0.094833	0.0163962	7.56951e-09	17638	genus.Faecalibacterium.id.2057	33.4527
ebi-a-GCST90017007	6	131587157	rs6910935	A	G	0.0537	0.134864	0.0277032	1.37848e-06	12640	genus.Faecalibacterium.id.2057	23.6991
ebi-a-GCST90017007	14	64044097	rs1271565	C	T	0.2724	-0.0576251	0.0119649	1.30169e-06	17638	genus.Faecalibacterium.id.2057	23.1955
ebi-a-GCST90017007	16	6099863	rs75499067	C	T	0.0636	0.227585	0.0465522	1.76448e-06	4526	genus.Faecalibacterium.id.2057	23.9004
ebi-a-GCST90017007	13	53567017	rs9536330	T	C	0.4085	-0.048317	0.010797	5.33258e-06	18082	genus.Faecalibacterium.id.2057	20.0259
ebi-a-GCST90017007	15	47404021	rs28376661	C	G	0.3738	0.0504817	0.0109368	3.66454e-06	18087	genus.Faecalibacterium.id.2057	21.3053
ebi-a-GCST90017007	1	245267339	rs10927394	G	T	0.0268	-0.232262	0.0512364	7.01885e-06	3495	genus.Faecalibacterium.id.2057	20.5494
ebi-a-GCST90017007	2	37125235	rs114946999	C	T	0.0984	-0.0861565	0.01896	5.69574e-06	15673	genus.Faecalibacterium.id.2057	20.6489
ebi-a-GCST90017007	1	111036827	rs79656633	T	C	0.1054	0.145631	0.0323019	8.13557e-06	9080	genus.Faecalibacterium.id.2057	20.3259
ebi-a-GCST90017007	10	128614990	rs61875484	C	G	0.0905	0.0817953	0.018369	9.18015e-06	16718	genus.Faecalibacterium.id.2057	19.8282
ebi-a-GCST90017007	1	14201546	rs12753492	A	C	0.1491	0.0641305	0.0149933	8.80273e-06	17525	genus.Faecalibacterium.id.2057	18.295
ebi-a-GCST90017007	21	39027901	rs2835874	T	C	0.0696	-0.0866356	0.0196496	7.54405e-06	17567	genus.Faecalibacterium.id.2057	19.4396
ebi-a-GCST90017007	8	38593645	rs11776390	T	C	0.0895	-0.078354	0.017183	6.39675e-06	16718	genus.Faecalibacterium.id.2057	20.7932
ebi-a-GCST90017008	3	3556826	rs9852893	C	G	0.2565	0.0657834	0.0129056	3.87539e-07	14184	genus.FamilyXIIIAD3011group.id.11293	25.9821
ebi-a-GCST90017008	20	4618639	rs62200412	C	T	0.171	-0.0800851	0.0163834	5.80219e-07	13661	genus.FamilyXIIIAD3011group.id.11293	23.8943
ebi-a-GCST90017008	1	240694163	rs16840310	A	G	0.3718	-0.0608052	0.0122149	6.75113e-07	14201	genus.FamilyXIIIAD3011group.id.11293	24.78
ebi-a-GCST90017008	1	192019835	rs72730932	C	A	0.164	-0.0899559	0.0177107	6.88766e-07	13102	genus.FamilyXIIIAD3011group.id.11293	25.7982
ebi-a-GCST90017008	15	58683697	rs16940167	C	T	0.169	0.0732552	0.0159898	3.90837e-06	14201	genus.FamilyXIIIAD3011group.id.11293	20.9889
ebi-a-GCST90017008	7	28603985	rs17156849	G	A	0.0626	-0.112891	0.0245292	4.19171e-06	13352	genus.FamilyXIIIAD3011group.id.11293	21.1812
ebi-a-GCST90017008	16	16006242	rs62029761	A	G	0.0676	0.128753	0.0276002	3.89083e-06	9655	genus.FamilyXIIIAD3011group.id.11293	21.7616
ebi-a-GCST90017008	4	38917830	rs11736617	G	A	0.1203	-0.0759493	0.0172101	9.02048e-06	13778	genus.FamilyXIIIAD3011group.id.11293	19.4752
ebi-a-GCST90017008	12	18127597	rs12812672	T	C	0.0736	-0.096065	0.020828	2.55807e-06	13565	genus.FamilyXIIIAD3011group.id.11293	21.2733
ebi-a-GCST90017008	6	32695336	rs9276029	A	G	0.168	-0.0811384	0.0185669	8.92766e-06	13566	genus.FamilyXIIIAD3011group.id.11293	19.0975
ebi-a-GCST90017008	15	40047706	rs12911842	A	T	0.1243	-0.0811976	0.0183335	6.90824e-06	14125	genus.FamilyXIIIAD3011group.id.11293	19.6153
ebi-a-GCST90017008	5	14159925	rs149302	T	C	0.2127	-0.0645635	0.0143225	7.4818e-06	14192	genus.FamilyXIIIAD3011group.id.11293	20.3206
ebi-a-GCST90017008	3	29811865	rs9837139	A	G	0.0815	0.10752	0.0240482	8.70808e-06	13527	genus.FamilyXIIIAD3011group.id.11293	19.9901
ebi-a-GCST90017008	9	136678954	rs739451	C	T	0.1759	0.0649589	0.0147534	7.8781e-06	14197	genus.FamilyXIIIAD3011group.id.11293	19.3862
ebi-a-GCST90017008	2	74195551	rs11126423	C	T	0.1133	0.0904399	0.0196301	5.91249e-06	13735	genus.FamilyXIIIAD3011group.id.11293	21.2263
ebi-a-GCST90017009	3	188224096	rs1426266	T	C	0.2962	-0.0665521	0.0137151	1.24935e-06	12751	genus.FamilyXIIIUCG001.id.11294	23.5466
ebi-a-GCST90017009	1	85228325	rs12049454	T	C	0.3012	-0.0647298	0.0134065	1.17378e-06	12748	genus.FamilyXIIIUCG001.id.11294	23.3118
ebi-a-GCST90017009	1	183503664	rs3842897	G	A	0.0646	-0.112639	0.0242751	5.19705e-06	12407	genus.FamilyXIIIUCG001.id.11294	21.5307
ebi-a-GCST90017009	15	25151194	rs116979587	T	A	0.0706	-0.121679	0.0260821	3.04638e-06	11989	genus.FamilyXIIIUCG001.id.11294	21.7644
ebi-a-GCST90017009	6	76598635	rs62414802	C	T	0.2982	-0.0611904	0.013457	4.29181e-06	12750	genus.FamilyXIIIUCG001.id.11294	20.6762
ebi-a-GCST90017009	21	45153079	rs2276529	C	G	0.1859	-0.0759406	0.0165099	5.35677e-06	12748	genus.FamilyXIIIUCG001.id.11294	21.1572
ebi-a-GCST90017009	17	33761027	rs112362903	A	G	0.0427	-0.149047	0.0333271	7.8777e-06	8579	genus.FamilyXIIIUCG001.id.11294	20.001
ebi-a-GCST90017009	17	78223817	rs8076666	A	G	0.1362	0.088655	0.0198094	8.0183e-06	12265	genus.FamilyXIIIUCG001.id.11294	20.0292
ebi-a-GCST90017009	11	94681786	rs7119679	G	A	0.1501	-0.0809085	0.0174782	3.52494e-06	12445	genus.FamilyXIIIUCG001.id.11294	21.4286
ebi-a-GCST90017009	3	45479090	rs76463770	A	G	0.0517	0.19313	0.0419866	3.77476e-06	5651	genus.FamilyXIIIUCG001.id.11294	21.1581
ebi-a-GCST90017010	1	77887835	rs12030302	A	G	0.4911	-0.0692276	0.0137467	5.6084e-07	10805	genus.Flavonifractor.id.2059	25.3607
ebi-a-GCST90017010	10	32381186	rs806808	T	C	0.4761	0.0667272	0.0136557	1.17972e-06	10801	genus.Flavonifractor.id.2059	23.8767
ebi-a-GCST90017010	11	44849689	rs34066017	A	G	0.2455	0.0764294	0.0159789	1.52086e-06	10705	genus.Flavonifractor.id.2059	22.8784
ebi-a-GCST90017010	1	237351354	rs11811696	T	C	0.1103	-0.116063	0.0241012	2.07346e-06	10221	genus.Flavonifractor.id.2059	23.1904
ebi-a-GCST90017010	16	6696929	rs11642826	G	C	0.0636	0.14686	0.0325191	6.64895e-06	8151	genus.Flavonifractor.id.2059	20.3954
ebi-a-GCST90017010	5	168218403	rs114873521	C	T	0.0765	-0.130067	0.0294087	7.12522e-06	9156	genus.Flavonifractor.id.2059	19.5605
ebi-a-GCST90017010	2	50201547	rs6761463	G	C	0.165	-0.083392	0.0184596	8.10902e-06	10805	genus.Flavonifractor.id.2059	20.4081
ebi-a-GCST90017010	1	102287083	rs12038887	C	G	0.1093	0.0942719	0.0211646	9.37203e-06	10583	genus.Flavonifractor.id.2059	19.8401
ebi-a-GCST90017011	1	24927625	rs4378146	A	C	0.2416	-0.0616691	0.0125259	7.20451e-07	17384	genus.Fusicatenibacter.id.11305	24.2392
ebi-a-GCST90017011	5	29595000	rs62353480	A	G	0.171	-0.0701397	0.0145589	1.56768e-06	16119	genus.Fusicatenibacter.id.11305	23.2098
ebi-a-GCST90017011	3	64252803	rs704418	T	C	0.1859	0.0739124	0.0151073	7.77428e-07	16626	genus.Fusicatenibacter.id.11305	23.9366
ebi-a-GCST90017011	8	15360718	rs2132128	G	A	0.165	-0.0771914	0.0160344	1.07686e-06	17370	genus.Fusicatenibacter.id.11305	23.1755
ebi-a-GCST90017011	18	10370596	rs206581	A	G	0.2087	-0.0568339	0.0127894	8.95756e-06	17384	genus.Fusicatenibacter.id.11305	19.7476
ebi-a-GCST90017011	2	226649570	rs62187631	T	C	0.1402	-0.0710571	0.015924	4.54526e-06	16522	genus.Fusicatenibacter.id.11305	19.9118
ebi-a-GCST90017011	10	112177119	rs2025938	G	A	0.0765	-0.0967298	0.0205426	2.98832e-06	15626	genus.Fusicatenibacter.id.11305	22.1723
ebi-a-GCST90017011	10	120447429	rs3303	T	C	0.0765	-0.0953657	0.020407	3.93891e-06	16877	genus.Fusicatenibacter.id.11305	21.8387
ebi-a-GCST90017011	9	130371107	rs2039204	T	A	0.4314	-0.0497414	0.0107941	3.94178e-06	17383	genus.Fusicatenibacter.id.11305	21.2354
ebi-a-GCST90017011	15	88353215	rs8028026	A	G	0.0915	-0.0792146	0.0180505	8.0633e-06	16522	genus.Fusicatenibacter.id.11305	19.259
ebi-a-GCST90017011	17	70721782	rs1864685	A	C	0.4652	-0.0494799	0.0108105	4.96161e-06	17374	genus.Fusicatenibacter.id.11305	20.9492
ebi-a-GCST90017011	2	5532793	rs792108	T	C	0.3539	-0.0508345	0.0113843	8.49535e-06	16978	genus.Fusicatenibacter.id.11305	19.939
ebi-a-GCST90017011	7	148856720	rs60254196	A	G	0.5408	-0.0492427	0.0109365	5.46739e-06	16978	genus.Fusicatenibacter.id.11305	20.2735
ebi-a-GCST90017011	17	70697344	rs9905659	G	A	0.1879	-0.061617	0.0136576	7.30993e-06	17384	genus.Fusicatenibacter.id.11305	20.3542
ebi-a-GCST90017011	16	73821805	rs8063430	T	C	0.0596	-0.104026	0.022217	4.9289e-06	15552	genus.Fusicatenibacter.id.11305	21.9239
ebi-a-GCST90017011	20	25257001	rs6515626	G	A	0.0616	0.141575	0.0313559	7.28654e-06	7796	genus.Fusicatenibacter.id.11305	20.3862
ebi-a-GCST90017011	21	42681392	rs10439674	A	G	0.2018	-0.0572129	0.0130007	7.68485e-06	17381	genus.Fusicatenibacter.id.11305	19.3667
ebi-a-GCST90017011	20	55937366	rs167879	C	T	0.167	-0.0659543	0.0148763	5.86893e-06	16542	genus.Fusicatenibacter.id.11305	19.6562
ebi-a-GCST90017011	12	58658311	rs73103914	A	G	0.1779	-0.0597324	0.0134458	8.29563e-06	17384	genus.Fusicatenibacter.id.11305	19.7355
ebi-a-GCST90017012	3	187450354	rs76287110	A	T	0.0706	-0.242965	0.0466177	1.67486e-07	3483	genus.Gordonibacter.id.821	27.1634
ebi-a-GCST90017012	12	29024534	rs7294633	C	T	0.3509	0.12867	0.0249946	3.43763e-07	3723	genus.Gordonibacter.id.821	26.5009
ebi-a-GCST90017012	17	10148653	rs7220558	A	T	0.4324	0.116884	0.0234834	6.70634e-07	3723	genus.Gordonibacter.id.821	24.7737
ebi-a-GCST90017012	7	47144505	rs71545975	A	G	0.173	-0.153972	0.0338918	7.03944e-06	3556	genus.Gordonibacter.id.821	20.6393
ebi-a-GCST90017012	4	8142607	rs35042269	C	A	0.1889	-0.180293	0.0403296	8.10852e-06	3595	genus.Gordonibacter.id.821	19.9852
ebi-a-GCST90017012	4	136768501	rs72714787	C	A	0.1044	0.181405	0.0377102	1.42889e-06	3723	genus.Gordonibacter.id.821	23.1409
ebi-a-GCST90017012	7	136937189	rs322296	G	A	0.1193	0.17869	0.037722	4.02422e-06	3595	genus.Gordonibacter.id.821	22.4393
ebi-a-GCST90017012	1	83136096	rs72939513	A	G	0.0537	-0.21399	0.0490592	7.98199e-06	3435	genus.Gordonibacter.id.821	19.0259
ebi-a-GCST90017012	1	210628449	rs3765837	T	G	0.0785	-0.190729	0.0433608	7.16906e-06	3556	genus.Gordonibacter.id.821	19.348
ebi-a-GCST90017012	2	30158494	rs13412653	A	C	0.3539	0.107597	0.0239228	8.61141e-06	3723	genus.Gordonibacter.id.821	20.2293
ebi-a-GCST90017012	7	129433205	rs117347059	G	C	0.2068	-0.128261	0.0285123	9.16713e-06	3684	genus.Gordonibacter.id.821	20.2361
ebi-a-GCST90017012	17	52957210	rs16955299	G	A	0.0835	-0.196423	0.0433538	6.37019e-06	3572	genus.Gordonibacter.id.821	20.5272
ebi-a-GCST90017012	9	88787144	rs4596722	A	G	0.4761	0.102908	0.0231571	9.0568e-06	3723	genus.Gordonibacter.id.821	19.7484
ebi-a-GCST90017012	7	18970607	rs768830	G	A	0.1292	0.149852	0.0333315	7.75583e-06	3723	genus.Gordonibacter.id.821	20.2124
ebi-a-GCST90017012	12	131024079	rs61934597	C	T	0.0755	-0.172495	0.0388567	8.36672e-06	3684	genus.Gordonibacter.id.821	19.7069
ebi-a-GCST90017013	6	129224488	rs12191680	C	G	0.165	0.106544	0.0200323	1.46913e-07	9115	genus.Haemophilus.id.3698	28.2877
ebi-a-GCST90017013	6	55448491	rs9382510	C	T	0.2455	-0.093521	0.0172649	7.12051e-08	9117	genus.Haemophilus.id.3698	29.3422
ebi-a-GCST90017013	13	36104947	rs9574096	A	T	0.3618	-0.0736375	0.0155227	2.1802e-06	9118	genus.Haemophilus.id.3698	22.5041
ebi-a-GCST90017013	10	94306385	rs76022354	C	T	0.0328	0.244638	0.0505504	1.83031e-06	3618	genus.Haemophilus.id.3698	23.4205
ebi-a-GCST90017013	16	48742489	rs111582866	G	A	0.1014	-0.124265	0.026016	1.27347e-06	8370	genus.Haemophilus.id.3698	22.8149
ebi-a-GCST90017013	17	64535013	rs9895850	T	C	0.0497	-0.192957	0.0416755	2.1406e-06	4592	genus.Haemophilus.id.3698	21.4367
ebi-a-GCST90017013	12	115493337	rs35509	G	A	0.0785	0.128249	0.0268779	2.00952e-06	8430	genus.Haemophilus.id.3698	22.7676
ebi-a-GCST90017013	9	105650242	rs78909003	T	C	0.0497	-0.246256	0.0503924	1.66745e-06	3559	genus.Haemophilus.id.3698	23.8805
ebi-a-GCST90017013	6	8350917	rs9328464	T	C	0.492	0.0723095	0.0148799	1.42269e-06	9119	genus.Haemophilus.id.3698	23.615
ebi-a-GCST90017013	22	26891808	rs4822728	T	C	0.4374	0.0705861	0.0151388	3.47849e-06	9119	genus.Haemophilus.id.3698	21.7399
ebi-a-GCST90017013	11	9951672	rs10840326	C	G	0.4433	-0.0677384	0.0151463	7.36533e-06	8888	genus.Haemophilus.id.3698	20.0013
ebi-a-GCST90017013	13	85114550	rs12876183	T	A	0.2753	0.0749201	0.016711	9.6249e-06	9110	genus.Haemophilus.id.3698	20.0999
ebi-a-GCST90017013	9	78752170	rs10781340	G	A	0.166	0.0948915	0.0203221	4.32266e-06	9037	genus.Haemophilus.id.3698	21.8031
ebi-a-GCST90017013	7	24360361	rs56310940	G	C	0.0825	-0.108393	0.0247052	7.23232e-06	9119	genus.Haemophilus.id.3698	19.2499
ebi-a-GCST90017014	6	163603171	rs761624	C	G	0.3082	0.0959801	0.0179537	1.37775e-07	7706	genus.Holdemanella.id.11393	28.5794
ebi-a-GCST90017014	6	4148609	rs607782	T	C	0.3817	-0.0854214	0.0172515	7.19447e-07	7456	genus.Holdemanella.id.11393	24.5177
ebi-a-GCST90017014	10	4494630	rs75764681	T	C	0.0626	-0.283103	0.0598999	1.94273e-06	3003	genus.Holdemanella.id.11393	22.3376
ebi-a-GCST90017014	19	15020095	rs73011279	T	C	0.2078	-0.0961669	0.0199336	1.36046e-06	7456	genus.Holdemanella.id.11393	23.2744
ebi-a-GCST90017014	9	105004835	rs4541991	T	C	0.2356	-0.0927334	0.0194435	2.10094e-06	7657	genus.Holdemanella.id.11393	22.747
ebi-a-GCST90017014	7	14728950	rs1830029	C	G	0.1799	-0.0954096	0.021093	5.34728e-06	7456	genus.Holdemanella.id.11393	20.46
ebi-a-GCST90017014	4	71000791	rs12513188	G	A	0.2217	0.0903906	0.0195276	4.6548e-06	7700	genus.Holdemanella.id.11393	21.4263
ebi-a-GCST90017014	10	125021315	rs12415649	G	C	0.2376	0.0839384	0.0190567	7.87995e-06	7662	genus.Holdemanella.id.11393	19.4011
ebi-a-GCST90017014	1	65153340	rs1926302	G	A	0.1531	-0.107972	0.0231421	7.50141e-06	7702	genus.Holdemanella.id.11393	21.7679
ebi-a-GCST90017014	13	50932063	rs17586763	T	C	0.0179	-0.227285	0.0510135	7.71949e-06	3817	genus.Holdemanella.id.11393	19.8504
ebi-a-GCST90017014	19	43851935	rs8113760	G	A	0.3519	0.078999	0.01734	4.62395e-06	7456	genus.Holdemanella.id.11393	20.7559
ebi-a-GCST90017014	8	138623633	rs34187114	C	A	0.166	-0.104505	0.022601	5.13495e-06	7704	genus.Holdemanella.id.11393	21.3807
ebi-a-GCST90017014	3	85392882	rs35228298	G	A	0.2465	0.0934832	0.0202886	7.29849e-06	7456	genus.Holdemanella.id.11393	21.2307
ebi-a-GCST90017014	19	7668225	rs62113381	T	C	0.159	-0.105447	0.0232029	5.53879e-06	7310	genus.Holdemanella.id.11393	20.6531
ebi-a-GCST90017015	11	18768068	rs1867876	T	C	0.2942	0.0842919	0.0162192	2.7388e-07	9109	genus.Holdemania.id.2157	27.0093
ebi-a-GCST90017015	6	105737322	rs9500080	C	T	0.2346	0.0926764	0.0178886	4.08515e-07	9106	genus.Holdemania.id.2157	26.8402
ebi-a-GCST90017015	20	3839754	rs6133067	T	C	0.3111	0.0910829	0.0178561	5.16929e-07	8863	genus.Holdemania.id.2157	26.0196
ebi-a-GCST90017015	12	39589195	rs150096134	T	A	0.0626	0.162139	0.0332089	2.37767e-06	6906	genus.Holdemania.id.2157	23.8378
ebi-a-GCST90017015	14	102553414	rs41438744	C	G	0.0726	-0.12487	0.0270129	2.44434e-06	8839	genus.Holdemania.id.2157	21.3686
ebi-a-GCST90017015	5	77388406	rs77293403	A	G	0.0457	0.164556	0.0341775	1.77466e-06	7585	genus.Holdemania.id.2157	23.182
ebi-a-GCST90017015	10	129908282	rs80149660	C	T	0.0586	-0.232987	0.0519183	6.04217e-06	3283	genus.Holdemania.id.2157	20.1383
ebi-a-GCST90017015	13	81685543	rs116500994	G	T	0.0517	-0.13755	0.0293386	2.34479e-06	8432	genus.Holdemania.id.2157	21.9809
ebi-a-GCST90017015	17	76443497	rs55888180	C	G	0.0875	0.128671	0.0282795	5.89194e-06	8464	genus.Holdemania.id.2157	20.7023
ebi-a-GCST90017015	5	106209093	rs4146507	C	T	0.2217	0.079488	0.0177002	7.22973e-06	9108	genus.Holdemania.id.2157	20.1672
ebi-a-GCST90017015	15	93110222	rs111745969	A	G	0.0795	0.120677	0.0265781	3.70776e-06	8233	genus.Holdemania.id.2157	20.6158
ebi-a-GCST90017015	8	123973840	rs113593397	A	G	0.1024	-0.128935	0.0282526	9.35728e-06	8296	genus.Holdemania.id.2157	20.8268
ebi-a-GCST90017015	10	115332413	rs10885477	T	C	0.0616	-0.135137	0.0301894	8.59833e-06	8690	genus.Holdemania.id.2157	20.0372
ebi-a-GCST90017015	13	70856516	rs9529719	T	C	0.325	0.074038	0.0160494	5.96669e-06	9107	genus.Holdemania.id.2157	21.2809
ebi-a-GCST90017015	3	60615680	rs967319	T	C	0.2465	0.0788638	0.0176744	8.38155e-06	9108	genus.Holdemania.id.2157	19.9098
ebi-a-GCST90017015	7	38292857	rs12701617	A	G	0.4583	-0.0660617	0.0149427	9.51844e-06	9106	genus.Holdemania.id.2157	19.5453
ebi-a-GCST90017015	7	63323145	rs73139538	G	A	0.0527	-0.148594	0.0327469	7.77178e-06	8095	genus.Holdemania.id.2157	20.5901
ebi-a-GCST90017015	17	26789271	rs11080063	G	A	0.4662	-0.0665238	0.0149837	6.66887e-06	9103	genus.Holdemania.id.2157	19.7113
ebi-a-GCST90017016	11	77901287	rs901099	T	G	0.3121	-0.12718	0.0250924	6.52858e-07	3647	genus.Howardella.id.2000	25.6894
ebi-a-GCST90017016	18	43206985	rs1484873	A	G	0.0686	-0.227831	0.046335	2.55918e-06	3608	genus.Howardella.id.2000	24.1773
ebi-a-GCST90017016	7	133154356	rs17167098	G	A	0.1133	-0.169366	0.0352068	1.12323e-06	3586	genus.Howardella.id.2000	23.1419
ebi-a-GCST90017016	4	169178315	rs609430	T	G	0.339	-0.112045	0.0239328	3.34484e-06	3798	genus.Howardella.id.2000	21.918
ebi-a-GCST90017016	7	93527414	rs36081916	T	C	0.1113	-0.18123	0.0402987	4.7004e-06	3216	genus.Howardella.id.2000	20.2244
ebi-a-GCST90017016	17	17253288	rs12452946	A	G	0.501	-0.105833	0.0228941	3.80393e-06	3800	genus.Howardella.id.2000	21.3696
ebi-a-GCST90017016	1	72972799	rs61771805	A	T	0.1869	-0.136779	0.0296811	4.0274e-06	3612	genus.Howardella.id.2000	21.2362
ebi-a-GCST90017016	18	60125134	rs672217	G	A	0.1412	0.164146	0.0349993	3.52468e-06	3611	genus.Howardella.id.2000	21.9959
ebi-a-GCST90017016	2	218819396	rs3791893	A	G	0.1233	0.147035	0.034023	9.49716e-06	3795	genus.Howardella.id.2000	18.6766
ebi-a-GCST90017016	15	98476920	rs10048062	C	T	0.1074	-0.147352	0.0336531	8.58873e-06	3800	genus.Howardella.id.2000	19.1718
ebi-a-GCST90017016	14	95452797	rs2154047	C	A	0.0676	-0.192557	0.0420093	9.97042e-06	3623	genus.Howardella.id.2000	21.0101
ebi-a-GCST90017017	4	166058998	rs13128780	T	C	0.1451	-0.149725	0.0312777	1.74998e-06	3999	genus.Hungatella.id.11306	22.915
ebi-a-GCST90017017	15	89577376	rs72759041	G	T	0.2346	-0.126025	0.0282242	3.86095e-06	3910	genus.Hungatella.id.11306	19.9374
ebi-a-GCST90017017	5	58424440	rs10044993	C	A	0.1173	0.139547	0.0316748	8.06668e-06	4209	genus.Hungatella.id.11306	19.4095
ebi-a-GCST90017017	8	14853525	rs13249325	T	G	0.3668	-0.100023	0.0225883	9.69162e-06	4209	genus.Hungatella.id.11306	19.6078
ebi-a-GCST90017017	14	95973619	rs17092615	G	A	0.1243	0.152235	0.0337867	7.37677e-06	4009	genus.Hungatella.id.11306	20.3018
ebi-a-GCST90017018	4	14324623	rs10805326	G	A	0.2783	0.0775151	0.0139665	3.54544e-08	12303	genus.Intestinibacter.id.11345	30.8034
ebi-a-GCST90017018	15	92446683	rs4327025	G	A	0.1948	-0.0810346	0.0154397	1.64326e-07	12303	genus.Intestinibacter.id.11345	27.5464
ebi-a-GCST90017018	11	125663184	rs478972	T	C	0.0596	-0.142681	0.0297116	1.81991e-06	10333	genus.Intestinibacter.id.11345	23.0611
ebi-a-GCST90017018	5	159686256	rs6875660	C	T	0.1233	0.0890455	0.0193905	3.05781e-06	12293	genus.Intestinibacter.id.11345	21.0885
ebi-a-GCST90017018	9	21502923	rs16938435	T	C	0.0606	-0.112189	0.0235439	1.80097e-06	12303	genus.Intestinibacter.id.11345	22.706
ebi-a-GCST90017018	20	61325223	rs6062862	A	G	0.0944	0.0924508	0.0204658	6.67984e-06	12189	genus.Intestinibacter.id.11345	20.4063
ebi-a-GCST90017018	16	5993076	rs118030283	G	A	0.0378	-0.151829	0.0324471	2.67439e-06	8830	genus.Intestinibacter.id.11345	21.8956
ebi-a-GCST90017018	12	97928437	rs11109097	C	T	0.3121	0.0624272	0.0138539	5.49484e-06	11886	genus.Intestinibacter.id.11345	20.305
ebi-a-GCST90017018	6	10303945	rs9348442	C	T	0.0875	0.099082	0.0221625	6.25936e-06	12303	genus.Intestinibacter.id.11345	19.9871
ebi-a-GCST90017018	5	148846426	rs447950	A	G	0.2992	0.0628342	0.0136652	5.63911e-06	12303	genus.Intestinibacter.id.11345	21.1426
ebi-a-GCST90017018	6	170918194	rs62430350	T	C	0.0577	0.151096	0.0351476	6.84229e-06	7650	genus.Intestinibacter.id.11345	18.4805
ebi-a-GCST90017018	4	179361262	rs2702387	A	G	0.3519	0.0608559	0.0132145	4.25994e-06	12291	genus.Intestinibacter.id.11345	21.2081
ebi-a-GCST90017018	3	70657785	rs68093214	C	T	0.2575	0.0662258	0.0149877	9.25769e-06	11886	genus.Intestinibacter.id.11345	19.5246
ebi-a-GCST90017018	11	127703160	rs2098844	C	T	0.4245	-0.0575295	0.0128416	6.78879e-06	12291	genus.Intestinibacter.id.11345	20.0699
ebi-a-GCST90017018	2	20054971	rs893394	G	A	0.4195	0.0583322	0.0130729	7.85038e-06	11886	genus.Intestinibacter.id.11345	19.9099
ebi-a-GCST90017019	10	13124513	rs11258178	A	G	0.4145	0.0660742	0.0134139	6.98195e-07	11766	genus.Intestinimonas.id.2062	24.2636
ebi-a-GCST90017019	11	94364293	rs12226153	A	G	0.0616	-0.151142	0.0306922	5.12171e-07	9023	genus.Intestinimonas.id.2062	24.2502
ebi-a-GCST90017019	16	58818770	rs4784055	T	C	0.0557	-0.175324	0.038599	8.71812e-07	3193	genus.Intestinimonas.id.2062	20.6315
ebi-a-GCST90017019	2	6514088	rs716604	A	G	0.1879	0.0818068	0.0165992	8.5663e-07	12090	genus.Intestinimonas.id.2062	24.2886
ebi-a-GCST90017019	16	85327902	rs2930225	G	T	0.2584	0.0729524	0.0152948	1.34622e-06	12003	genus.Intestinimonas.id.2062	22.7504
ebi-a-GCST90017019	3	10611142	rs62240188	G	A	0.0686	0.130074	0.0267179	2.20308e-06	10252	genus.Intestinimonas.id.2062	23.7014
ebi-a-GCST90017019	5	17209391	rs2731794	C	T	0.0596	0.120632	0.0257529	1.91744e-06	11079	genus.Intestinimonas.id.2062	21.9418
ebi-a-GCST90017019	15	93819735	rs7170984	T	C	0.2903	-0.0658116	0.0140767	2.98356e-06	12090	genus.Intestinimonas.id.2062	21.8575
ebi-a-GCST90017019	7	66890843	rs10262702	T	C	0.1292	0.0918017	0.0194885	2.06073e-06	11766	genus.Intestinimonas.id.2062	22.1894
ebi-a-GCST90017019	1	43767569	rs12566247	T	A	0.3479	0.0637084	0.0135355	2.19054e-06	12076	genus.Intestinimonas.id.2062	22.1535
ebi-a-GCST90017019	7	22007303	rs1859797	G	A	0.504	0.060368	0.0131793	4.12235e-06	11766	genus.Intestinimonas.id.2062	20.9812
ebi-a-GCST90017019	8	3763540	rs17067892	C	T	0.0765	0.107194	0.0250013	6.37926e-06	11544	genus.Intestinimonas.id.2062	18.3828
ebi-a-GCST90017019	2	140898088	rs72982915	C	T	0.0457	0.183158	0.0402743	4.91157e-06	5591	genus.Intestinimonas.id.2062	20.6822
ebi-a-GCST90017019	4	114608814	rs994794	G	C	0.0398	-0.141905	0.0315074	7.30503e-06	9250	genus.Intestinimonas.id.2062	20.2848
ebi-a-GCST90017019	20	6218922	rs4113676	A	C	0.0616	-0.218507	0.0490152	7.41635e-06	3170	genus.Intestinimonas.id.2062	19.8733
ebi-a-GCST90017019	3	17187502	rs9823439	T	C	0.4414	-0.0581947	0.0131455	9.85876e-06	11766	genus.Intestinimonas.id.2062	19.5982
ebi-a-GCST90017019	6	155737906	rs62427239	C	A	0.0457	0.162658	0.0367647	9.40505e-06	6385	genus.Intestinimonas.id.2062	19.5744
ebi-a-GCST90017019	3	150620956	rs2276760	A	G	0.2197	-0.0685233	0.0152546	7.84062e-06	12081	genus.Intestinimonas.id.2062	20.178
ebi-a-GCST90017019	6	67200802	rs6934519	C	T	0.2753	0.0692373	0.0151154	8.56956e-06	12089	genus.Intestinimonas.id.2062	20.9818
ebi-a-GCST90017019	13	23343542	rs1000888	C	G	0.3956	-0.0585038	0.013219	9.71299e-06	12090	genus.Intestinimonas.id.2062	19.5871
ebi-a-GCST90017020	20	19300846	rs6112314	A	C	0.3966	-0.0561715	0.0108174	2.43212e-07	17842	genus.Lachnoclostridium.id.11308	26.964
ebi-a-GCST90017020	3	177470032	rs62285313	A	G	0.0855	0.0864203	0.0181565	1.58331e-06	16991	genus.Lachnoclostridium.id.11308	22.6551
ebi-a-GCST90017020	17	13816159	rs78068103	A	G	0.0915	0.0886199	0.0194248	3.66519e-06	17477	genus.Lachnoclostridium.id.11308	20.8137
ebi-a-GCST90017020	3	23037786	rs615997	T	C	0.499	0.0511752	0.0106491	2.02677e-06	17911	genus.Lachnoclostridium.id.11308	23.0939
ebi-a-GCST90017020	18	1053252	rs789029	C	T	0.1889	-0.0641289	0.0137974	3.75328e-06	17922	genus.Lachnoclostridium.id.11308	21.6029
ebi-a-GCST90017020	1	185091351	rs12566975	T	C	0.493	-0.0468097	0.0105787	9.57204e-06	17921	genus.Lachnoclostridium.id.11308	19.5798
ebi-a-GCST90017020	8	59370320	rs4738679	G	A	0.3648	-0.0520267	0.011404	4.41754e-06	17921	genus.Lachnoclostridium.id.11308	20.813
ebi-a-GCST90017020	3	66725825	rs1031599	G	T	0.0845	-0.078627	0.0175644	6.31376e-06	17398	genus.Lachnoclostridium.id.11308	20.039
ebi-a-GCST90017020	17	46694541	rs72829893	G	T	0.0656	0.117472	0.0268103	5.57766e-06	12404	genus.Lachnoclostridium.id.11308	19.1985
ebi-a-GCST90017020	4	38694566	rs3821998	C	A	0.0885	-0.0864066	0.0192519	6.72052e-06	17920	genus.Lachnoclostridium.id.11308	20.1439
ebi-a-GCST90017020	18	19743455	rs2385421	A	G	0.1044	0.0746186	0.0180734	7.13717e-06	17903	genus.Lachnoclostridium.id.11308	17.0457
ebi-a-GCST90017020	2	167244051	rs1528479	G	A	0.3698	-0.0497798	0.0111919	9.63976e-06	17477	genus.Lachnoclostridium.id.11308	19.7832
ebi-a-GCST90017020	12	102046595	rs1997204	T	C	0.0527	-0.108075	0.0242022	5.97081e-06	14138	genus.Lachnoclostridium.id.11308	19.9406
ebi-a-GCST90017020	16	27217620	rs62028349	G	C	0.505	0.0469989	0.0105971	9.17043e-06	17922	genus.Lachnoclostridium.id.11308	19.6699
ebi-a-GCST90017029	5	176802250	rs13157098	A	G	0.167	-0.0768058	0.0155312	5.99315e-07	15947	genus.Lachnospira.id.2004	24.4556
ebi-a-GCST90017029	11	25962890	rs4923324	G	A	0.2386	-0.0617321	0.0133387	2.43593e-06	16490	genus.Lachnospira.id.2004	21.4189
ebi-a-GCST90017029	2	57701660	rs56791201	T	C	0.4573	0.051823	0.0110697	2.92823e-06	16486	genus.Lachnospira.id.2004	21.9167
ebi-a-GCST90017029	6	6893668	rs2326833	C	G	0.1252	-0.078495	0.017109	4.59648e-06	15632	genus.Lachnospira.id.2004	21.0491
ebi-a-GCST90017029	3	186445436	rs4686798	T	C	0.3857	0.0531826	0.0113747	2.73936e-06	16497	genus.Lachnospira.id.2004	21.8603
ebi-a-GCST90017029	4	111995627	rs159484	G	A	0.1133	0.0794668	0.0176999	6.67622e-06	16487	genus.Lachnospira.id.2004	20.1573
ebi-a-GCST90017029	12	91006514	rs2520509	A	G	0.3181	0.0519063	0.011578	7.41854e-06	16500	genus.Lachnospira.id.2004	20.099
ebi-a-GCST90017021	19	2571232	rs7249113	G	A	0.2813	0.0679483	0.0133496	3.72097e-07	13534	genus.LachnospiraceaeFCS020group.id.11314	25.9073
ebi-a-GCST90017021	1	35328576	rs12078956	C	G	0.1213	0.106101	0.0222904	2.15431e-06	13101	genus.LachnospiraceaeFCS020group.id.11314	22.657
ebi-a-GCST90017021	16	23631307	rs369444	C	G	0.0636	0.125481	0.0259008	3.14826e-06	12465	genus.LachnospiraceaeFCS020group.id.11314	23.471
ebi-a-GCST90017021	2	53946431	rs72793667	A	G	0.0835	-0.116881	0.0246589	1.63421e-06	12396	genus.LachnospiraceaeFCS020group.id.11314	22.4667
ebi-a-GCST90017021	19	17865305	rs1363769	T	C	0.0328	-0.200628	0.0449372	1.58163e-06	3555	genus.LachnospiraceaeFCS020group.id.11314	19.933
ebi-a-GCST90017021	8	121244406	rs10093861	G	A	0.498	-0.0568869	0.0121152	3.05624e-06	13772	genus.LachnospiraceaeFCS020group.id.11314	22.0477
ebi-a-GCST90017021	13	40419314	rs9788306	C	T	0.2843	-0.062804	0.0130744	1.38618e-06	13772	genus.LachnospiraceaeFCS020group.id.11314	23.0743
ebi-a-GCST90017021	5	109403564	rs113859143	G	C	0.0845	-0.108906	0.0242055	2.5545e-06	13238	genus.LachnospiraceaeFCS020group.id.11314	20.2432
ebi-a-GCST90017021	1	118425334	rs9919338	G	C	0.4364	-0.0553339	0.0120621	4.90667e-06	13768	genus.LachnospiraceaeFCS020group.id.11314	21.0443
ebi-a-GCST90017021	11	3248876	rs35035870	T	C	0.0358	-0.190615	0.0414403	2.62028e-06	5642	genus.LachnospiraceaeFCS020group.id.11314	21.1578
ebi-a-GCST90017021	3	165996415	rs2862811	T	C	0.4543	0.0564927	0.0121736	3.91911e-06	13772	genus.LachnospiraceaeFCS020group.id.11314	21.5351
ebi-a-GCST90017021	10	44346094	rs1254846	G	A	0.0915	0.105963	0.0232501	5.59664e-06	13172	genus.LachnospiraceaeFCS020group.id.11314	20.7709
ebi-a-GCST90017021	6	71966268	rs4452603	T	G	0.2863	0.0604208	0.0135965	8.9819e-06	13487	genus.LachnospiraceaeFCS020group.id.11314	19.748
ebi-a-GCST90017021	4	166588085	rs2322265	C	T	0.2555	-0.0666305	0.0141577	5.20809e-06	13772	genus.LachnospiraceaeFCS020group.id.11314	22.1495
ebi-a-GCST90017021	10	65563647	rs3999074	G	T	0.4781	-0.0550587	0.0121847	6.55048e-06	13772	genus.LachnospiraceaeFCS020group.id.11314	20.4185
ebi-a-GCST90017021	4	165786478	rs9308097	A	G	0.4523	0.055381	0.0123659	7.4729e-06	13542	genus.LachnospiraceaeFCS020group.id.11314	20.0571
ebi-a-GCST90017022	20	5330700	rs6116753	G	A	0.2396	0.0994748	0.0209139	2.9225e-06	6278	genus.LachnospiraceaeNC2004group.id.11316	22.6233
ebi-a-GCST90017022	5	149544722	rs3756315	A	G	0.339	-0.0883469	0.0188397	3.32583e-06	6328	genus.LachnospiraceaeNC2004group.id.11316	21.9905
ebi-a-GCST90017022	1	234157721	rs12127733	G	A	0.1779	0.115182	0.0246006	3.10594e-06	6226	genus.LachnospiraceaeNC2004group.id.11316	21.9217
ebi-a-GCST90017022	18	58229086	rs17067076	G	A	0.0765	-0.154631	0.0352194	5.61206e-06	4449	genus.LachnospiraceaeNC2004group.id.11316	19.2767
ebi-a-GCST90017022	9	122239986	rs1331592	C	G	0.2286	0.0948806	0.0208369	5.34359e-06	6328	genus.LachnospiraceaeNC2004group.id.11316	20.7343
ebi-a-GCST90017022	9	29334137	rs1928659	T	C	0.2495	0.102522	0.0226445	6.17241e-06	5516	genus.LachnospiraceaeNC2004group.id.11316	20.4978
ebi-a-GCST90017022	13	76829562	rs1929743	T	C	0.3121	0.0837206	0.0190318	9.0551e-06	6330	genus.LachnospiraceaeNC2004group.id.11316	19.351
ebi-a-GCST90017022	13	47512191	rs12863463	G	A	0.0547	-0.156365	0.0345372	6.03984e-06	5516	genus.LachnospiraceaeNC2004group.id.11316	20.4977
ebi-a-GCST90017022	17	21157406	rs117467633	T	C	0.0626	-0.169687	0.0383169	9.13317e-06	5077	genus.LachnospiraceaeNC2004group.id.11316	19.6119
ebi-a-GCST90017022	6	22725908	rs12208226	C	A	0.1064	-0.154739	0.0340372	9.7484e-06	5620	genus.LachnospiraceaeNC2004group.id.11316	20.6677
ebi-a-GCST90017023	16	1100633	rs9932954	A	G	0.4284	-0.0561864	0.0115984	1.24882e-06	15222	genus.LachnospiraceaeND3007group.id.11317	23.4674
ebi-a-GCST90017023	4	7678735	rs13110238	C	G	0.2445	-0.0636978	0.0142041	4.47808e-06	15019	genus.LachnospiraceaeND3007group.id.11317	20.1104
ebi-a-GCST90017023	10	14137663	rs72776675	T	C	0.175	-0.0647067	0.014797	8.71689e-06	15302	genus.LachnospiraceaeND3007group.id.11317	19.1228
ebi-a-GCST90017023	3	172950553	rs2861203	G	A	0.3191	0.0572304	0.0127279	7.36931e-06	15305	genus.LachnospiraceaeND3007group.id.11317	20.2181
ebi-a-GCST90017024	11	3922055	rs12362320	G	C	0.336	0.0573168	0.0115466	8.04224e-07	16764	genus.LachnospiraceaeNK4A136group.id.11319	24.6407
ebi-a-GCST90017024	1	54578401	rs954878	A	G	0.4503	-0.0520656	0.0109082	1.78203e-06	17227	genus.LachnospiraceaeNK4A136group.id.11319	22.7821
ebi-a-GCST90017024	8	4842929	rs7832116	A	G	0.1461	-0.0714756	0.0151703	3.57084e-06	17219	genus.LachnospiraceaeNK4A136group.id.11319	22.1987
ebi-a-GCST90017024	3	190415145	rs7616165	G	T	0.0368	-0.230542	0.0483465	2.77391e-06	4094	genus.LachnospiraceaeNK4A136group.id.11319	22.739
ebi-a-GCST90017024	3	161749981	rs76193507	A	G	0.0567	-0.22973	0.0499776	2.9309e-06	3578	genus.LachnospiraceaeNK4A136group.id.11319	21.1293
ebi-a-GCST90017024	17	35240097	rs11263806	A	G	0.2783	-0.0524615	0.0116758	5.06517e-06	17236	genus.LachnospiraceaeNK4A136group.id.11319	20.1887
ebi-a-GCST90017024	19	51256120	rs73044693	A	G	0.0666	-0.10758	0.0229884	3.57256e-06	12773	genus.LachnospiraceaeNK4A136group.id.11319	21.9
ebi-a-GCST90017024	5	6116659	rs160061	A	G	0.4682	0.0513831	0.0108094	2.12198e-06	17234	genus.LachnospiraceaeNK4A136group.id.11319	22.5963
ebi-a-GCST90017024	10	62175024	rs7073658	T	G	0.4046	-0.0499621	0.0109693	5.2691e-06	17236	genus.LachnospiraceaeNK4A136group.id.11319	20.7456
ebi-a-GCST90017024	14	100177681	rs68104925	T	C	0.3708	-0.0549104	0.0115385	2.36779e-06	17227	genus.LachnospiraceaeNK4A136group.id.11319	22.647
ebi-a-GCST90017024	19	21806125	rs12611395	A	G	0.0895	-0.0902532	0.0199652	5.83039e-06	16486	genus.LachnospiraceaeNK4A136group.id.11319	20.4351
ebi-a-GCST90017024	17	30016653	rs2880566	T	C	0.1879	0.0599578	0.0134693	5.61428e-06	17232	genus.LachnospiraceaeNK4A136group.id.11319	19.8155
ebi-a-GCST90017024	8	84735080	rs28540839	A	C	0.4871	0.0508285	0.0110591	9.34319e-06	16764	genus.LachnospiraceaeNK4A136group.id.11319	21.1239
ebi-a-GCST90017024	5	90289997	rs59805249	T	C	0.0905	0.0936162	0.0207982	9.45385e-06	15195	genus.LachnospiraceaeNK4A136group.id.11319	20.2605
ebi-a-GCST90017024	7	8497922	rs10952110	G	T	0.4483	0.0487709	0.0109614	9.08113e-06	16764	genus.LachnospiraceaeNK4A136group.id.11319	19.7964
ebi-a-GCST90017024	3	55181375	rs4955932	T	C	0.3956	-0.0492283	0.0109388	7.05426e-06	17236	genus.LachnospiraceaeNK4A136group.id.11319	20.2531
ebi-a-GCST90017025	3	42568440	rs437876	T	C	0.3728	0.0784637	0.0144768	7.1655e-08	10150	genus.LachnospiraceaeUCG001.id.11321	29.3761
ebi-a-GCST90017025	3	148269083	rs985416	C	T	0.2058	0.0970258	0.0181807	1.45591e-07	9917	genus.LachnospiraceaeUCG001.id.11321	28.4809
ebi-a-GCST90017025	1	82384407	rs2050911	G	A	0.3042	0.0751466	0.0153934	1.10648e-06	10148	genus.LachnospiraceaeUCG001.id.11321	23.8313
ebi-a-GCST90017025	9	7273249	rs10815577	C	G	0.3867	-0.0683706	0.0143691	1.71503e-06	10149	genus.LachnospiraceaeUCG001.id.11321	22.6403
ebi-a-GCST90017025	9	14477851	rs573933	T	C	0.1024	-0.107898	0.0232346	3.10508e-06	10150	genus.LachnospiraceaeUCG001.id.11321	21.5655
ebi-a-GCST90017025	1	53773248	rs78848836	A	G	0.0835	-0.118868	0.0259753	3.38171e-06	9506	genus.LachnospiraceaeUCG001.id.11321	20.9415
ebi-a-GCST90017025	6	145006780	rs9403580	C	T	0.1093	0.107801	0.0229777	3.46785e-06	10095	genus.LachnospiraceaeUCG001.id.11321	22.0104
ebi-a-GCST90017025	17	36155074	rs7213933	T	A	0.1948	-0.0816269	0.01838	9.01671e-06	9961	genus.LachnospiraceaeUCG001.id.11321	19.7231
ebi-a-GCST90017025	19	13962924	rs8104225	A	G	0.1491	0.0892098	0.0197665	8.04216e-06	9908	genus.LachnospiraceaeUCG001.id.11321	20.3688
ebi-a-GCST90017025	16	79092359	rs74034332	G	A	0.0457	0.168045	0.0382637	3.33351e-06	6004	genus.LachnospiraceaeUCG001.id.11321	19.2877
ebi-a-GCST90017025	7	96965504	rs62496417	T	G	0.2714	-0.0748504	0.0165681	5.87504e-06	10150	genus.LachnospiraceaeUCG001.id.11321	20.4101
ebi-a-GCST90017025	12	56256262	rs2371284	T	C	0.2227	-0.0761893	0.0170127	7.55967e-06	9961	genus.LachnospiraceaeUCG001.id.11321	20.0559
ebi-a-GCST90017025	1	166199362	rs12131224	C	T	0.1163	0.117095	0.02591	7.39863e-06	9676	genus.LachnospiraceaeUCG001.id.11321	20.4243
ebi-a-GCST90017025	14	21455973	rs4981345	T	C	0.3509	-0.0681973	0.0149831	6.08596e-06	9961	genus.LachnospiraceaeUCG001.id.11321	20.7171
ebi-a-GCST90017025	1	108102470	rs79476906	T	A	0.1441	-0.087088	0.0197008	8.27425e-06	9917	genus.LachnospiraceaeUCG001.id.11321	19.541
ebi-a-GCST90017025	8	56839500	rs7341608	T	C	0.1899	-0.0784757	0.0177648	9.48124e-06	9917	genus.LachnospiraceaeUCG001.id.11321	19.5142
ebi-a-GCST90017026	1	240359089	rs12747809	G	A	0.34	-0.062197	0.0125685	8.64875e-07	14464	genus.LachnospiraceaeUCG004.id.11324	24.4892
ebi-a-GCST90017026	2	49904589	rs2882478	G	A	0.4553	-0.0577091	0.0118338	1.20811e-06	14466	genus.LachnospiraceaeUCG004.id.11324	23.7814
ebi-a-GCST90017026	7	71303007	rs12673420	G	A	0.4414	0.0554351	0.0118375	2.98079e-06	14463	genus.LachnospiraceaeUCG004.id.11324	21.9305
ebi-a-GCST90017026	6	81318836	rs2444793	C	T	0.4702	-0.0542433	0.0118188	4.77076e-06	14463	genus.LachnospiraceaeUCG004.id.11324	21.0644
ebi-a-GCST90017026	4	183247601	rs2726805	A	G	0.4085	0.0548397	0.0120844	6.30399e-06	14466	genus.LachnospiraceaeUCG004.id.11324	20.5938
ebi-a-GCST90017026	3	70592215	rs11128180	A	G	0.2237	0.0648288	0.0140126	4.51737e-06	14466	genus.LachnospiraceaeUCG004.id.11324	21.4041
ebi-a-GCST90017026	14	40536481	rs12894272	A	G	0.3002	0.0579792	0.0125229	4.33949e-06	14463	genus.LachnospiraceaeUCG004.id.11324	21.4356
ebi-a-GCST90017026	6	14817584	rs233486	A	G	0.1243	-0.0799088	0.017766	6.28457e-06	13710	genus.LachnospiraceaeUCG004.id.11324	20.2307
ebi-a-GCST90017026	12	24572337	rs35182105	A	G	0.0726	-0.109724	0.024221	4.86508e-06	13170	genus.LachnospiraceaeUCG004.id.11324	20.5221
ebi-a-GCST90017026	1	65990422	rs6656451	C	T	0.4394	-0.05436	0.011947	5.56781e-06	14458	genus.LachnospiraceaeUCG004.id.11324	20.7034
ebi-a-GCST90017026	1	105287469	rs12072562	T	C	0.0517	0.133104	0.0303566	7.0737e-06	9176	genus.LachnospiraceaeUCG004.id.11324	19.2254
ebi-a-GCST90017026	13	51292902	rs2706242	G	C	0.0934	-0.0901399	0.0199712	9.83848e-06	14026	genus.LachnospiraceaeUCG004.id.11324	20.3716
ebi-a-GCST90017026	3	154242406	rs7629954	A	G	0.0686	0.108441	0.023825	5.77222e-06	12568	genus.LachnospiraceaeUCG004.id.11324	20.7167
ebi-a-GCST90017027	11	74391775	rs10793103	C	T	0.3042	0.0974344	0.0181279	9.34937e-08	7014	genus.LachnospiraceaeUCG008.id.11328	28.8887
ebi-a-GCST90017027	3	100496680	rs9873555	G	C	0.1571	-0.121162	0.0233467	2.41343e-07	6577	genus.LachnospiraceaeUCG008.id.11328	26.9326
ebi-a-GCST90017027	2	168628871	rs13024781	T	C	0.503	-0.0798769	0.0168846	2.29166e-06	7016	genus.LachnospiraceaeUCG008.id.11328	22.3801
ebi-a-GCST90017027	11	19572557	rs10741777	T	C	0.2614	-0.0973842	0.0194791	7.68659e-07	7014	genus.LachnospiraceaeUCG008.id.11328	24.9941
ebi-a-GCST90017027	16	84992314	rs955844	A	C	0.1998	0.112064	0.0228369	1.80994e-06	6863	genus.LachnospiraceaeUCG008.id.11328	24.0801
ebi-a-GCST90017027	4	114220647	rs67078837	T	C	0.4583	-0.0845848	0.0170693	7.68189e-07	7016	genus.LachnospiraceaeUCG008.id.11328	24.5559
ebi-a-GCST90017027	2	228100140	rs62277846	C	T	0.2356	0.102292	0.0212319	1.58892e-06	7016	genus.LachnospiraceaeUCG008.id.11328	23.2118
ebi-a-GCST90017027	1	90818872	rs10801803	G	A	0.162	-0.117029	0.0243085	1.40029e-06	7017	genus.LachnospiraceaeUCG008.id.11328	23.1778
ebi-a-GCST90017027	12	129539818	rs61944774	A	G	0.0577	0.179838	0.0393797	6.34122e-06	6000	genus.LachnospiraceaeUCG008.id.11328	20.8554
ebi-a-GCST90017027	15	31697284	rs75356640	G	A	0.0885	0.136523	0.0303128	9.83206e-06	6423	genus.LachnospiraceaeUCG008.id.11328	20.2844
ebi-a-GCST90017027	8	23071054	rs57254474	G	A	0.2406	0.0886512	0.0199045	6.92061e-06	7017	genus.LachnospiraceaeUCG008.id.11328	19.8365
ebi-a-GCST90017027	6	81214803	rs57091572	A	G	0.1402	-0.110443	0.0235801	2.85822e-06	6950	genus.LachnospiraceaeUCG008.id.11328	21.9372
ebi-a-GCST90017028	10	83848397	rs11192447	A	G	0.0746	0.126592	0.024345	4.68957e-07	12695	genus.LachnospiraceaeUCG010.id.11330	27.0392
ebi-a-GCST90017028	21	44079875	rs9981767	A	C	0.3161	0.0655062	0.0131994	9.96373e-07	12816	genus.LachnospiraceaeUCG010.id.11330	24.6295
ebi-a-GCST90017028	14	29872341	rs74315802	G	T	0.1213	0.0867262	0.0183477	3.19006e-06	12715	genus.LachnospiraceaeUCG010.id.11330	22.3428
ebi-a-GCST90017028	9	92267239	rs12346653	C	T	0.2744	0.0657686	0.0139569	2.70321e-06	12816	genus.LachnospiraceaeUCG010.id.11330	22.2053
ebi-a-GCST90017028	19	42586245	rs10414815	T	C	0.1193	0.10453	0.0230253	4.23977e-06	11564	genus.LachnospiraceaeUCG010.id.11330	20.6096
ebi-a-GCST90017028	1	224897491	rs72761829	A	T	0.0716	0.111884	0.0238893	2.57651e-06	11488	genus.LachnospiraceaeUCG010.id.11330	21.9344
ebi-a-GCST90017028	2	185862591	rs72894957	G	A	0.0477	0.222263	0.0486425	5.68428e-06	4316	genus.LachnospiraceaeUCG010.id.11330	20.8786
ebi-a-GCST90017028	5	8146371	rs336138	G	T	0.163	0.0779543	0.0171865	7.48417e-06	13236	genus.LachnospiraceaeUCG010.id.11330	20.5733
ebi-a-GCST90017028	7	81410263	rs4576377	A	C	0.3837	-0.0572001	0.0127043	7.63056e-06	13225	genus.LachnospiraceaeUCG010.id.11330	20.2718
ebi-a-GCST90017028	21	33193567	rs2833528	C	T	0.3608	-0.0562148	0.0127763	9.9199e-06	13233	genus.LachnospiraceaeUCG010.id.11330	19.3594
ebi-a-GCST90017028	9	85576178	rs2153460	A	T	0.1839	-0.0684038	0.0156562	9.17312e-06	13236	genus.LachnospiraceaeUCG010.id.11330	19.0893
ebi-a-GCST90017028	6	84772845	rs17730011	G	A	0.2187	-0.0702357	0.015706	7.84597e-06	13226	genus.LachnospiraceaeUCG010.id.11330	19.9979
ebi-a-GCST90017030	19	6928017	rs921925	A	C	0.2624	0.0985077	0.0203229	9.71665e-07	6952	genus.Lactobacillus.id.1837	23.4947
ebi-a-GCST90017030	1	18501459	rs16861661	G	A	0.0497	-0.183147	0.038148	1.2781e-06	5325	genus.Lactobacillus.id.1837	23.0492
ebi-a-GCST90017030	8	69010103	rs768253	T	G	0.3907	-0.079195	0.0171791	4.2477e-06	6958	genus.Lactobacillus.id.1837	21.2518
ebi-a-GCST90017030	2	28903275	rs11674854	C	T	0.4274	-0.0852686	0.0176504	1.592e-06	6655	genus.Lactobacillus.id.1837	23.3384
ebi-a-GCST90017030	16	73890910	rs328312	T	A	0.4473	0.0815092	0.0169441	1.40618e-06	6950	genus.Lactobacillus.id.1837	23.1406
ebi-a-GCST90017030	20	54192992	rs6092149	A	T	0.4433	-0.0801344	0.017149	3.29042e-06	6906	genus.Lactobacillus.id.1837	21.8355
ebi-a-GCST90017030	6	151027636	rs75127669	C	A	0.0706	0.139784	0.0310414	6.83434e-06	6840	genus.Lactobacillus.id.1837	20.2783
ebi-a-GCST90017030	3	173151665	rs77478751	A	G	0.0537	-0.219886	0.0475759	7.32705e-06	3669	genus.Lactobacillus.id.1837	21.3609
ebi-a-GCST90017030	2	135755629	rs1530559	G	A	0.5676	0.0804001	0.0178207	4.93109e-06	6655	genus.Lactobacillus.id.1837	20.3545
ebi-a-GCST90017030	4	109896462	rs62314653	C	A	0.0626	0.187692	0.0394585	2.24383e-06	5944	genus.Lactobacillus.id.1837	22.6262
ebi-a-GCST90017030	13	23834968	rs7399658	G	A	0.2157	-0.107134	0.0221883	3.12099e-06	6613	genus.Lactobacillus.id.1837	23.3134
ebi-a-GCST90017030	2	199312684	rs12693845	C	T	0.3569	-0.0805447	0.0177429	8.9632e-06	6958	genus.Lactobacillus.id.1837	20.6075
ebi-a-GCST90017031	18	64699550	rs34757988	G	C	0.326	0.122294	0.0228976	8.95039e-08	4055	genus.Lactococcus.id.1851	28.5252
ebi-a-GCST90017031	22	31532568	rs757872	G	C	0.2058	0.140799	0.027582	4.36882e-07	3792	genus.Lactococcus.id.1851	26.0585
ebi-a-GCST90017031	17	2699935	rs123059	T	C	0.2217	-0.13671	0.0274694	1.26562e-06	3760	genus.Lactococcus.id.1851	24.7686
ebi-a-GCST90017031	12	113161438	rs4766997	C	T	0.2962	0.114599	0.023839	2.06145e-06	4053	genus.Lactococcus.id.1851	23.1093
ebi-a-GCST90017031	19	28767353	rs10417872	T	G	0.2584	0.118306	0.024522	1.28678e-06	4056	genus.Lactococcus.id.1851	23.2756
ebi-a-GCST90017031	1	116887742	rs6674304	C	T	0.0686	0.200758	0.0442121	6.17759e-06	3869	genus.Lactococcus.id.1851	20.6187
ebi-a-GCST90017031	13	113472525	rs7992246	T	C	0.3469	0.104232	0.0230786	4.44724e-06	4057	genus.Lactococcus.id.1851	20.3977
ebi-a-GCST90017031	10	71518643	rs55910161	C	T	0.1352	0.146426	0.0307367	2.36214e-06	3836	genus.Lactococcus.id.1851	22.6946
ebi-a-GCST90017031	2	31266049	rs12621813	G	A	0.2823	0.108423	0.0239978	6.60829e-06	4057	genus.Lactococcus.id.1851	20.4125
ebi-a-GCST90017031	2	54114864	rs2293361	C	T	0.0646	-0.199221	0.0430969	1.39593e-06	3787	genus.Lactococcus.id.1851	21.3687
ebi-a-GCST90017031	7	14650221	rs17168302	G	A	0.0656	0.191857	0.0424761	6.28602e-06	4023	genus.Lactococcus.id.1851	20.4016
ebi-a-GCST90017032	11	45826561	rs61884471	G	A	0.0845	0.124426	0.0248431	1.01163e-06	11559	genus.Marvinbryantia.id.2005	25.0849
ebi-a-GCST90017032	10	12516924	rs2724813	A	G	0.2008	-0.0840769	0.0167551	6.28451e-07	11610	genus.Marvinbryantia.id.2005	25.1803
ebi-a-GCST90017032	1	58441860	rs1187983	C	T	0.1223	-0.0935456	0.0193174	2.02427e-06	11896	genus.Marvinbryantia.id.2005	23.4502
ebi-a-GCST90017032	6	132881664	rs2842896	C	T	0.5278	-0.0649396	0.0131146	7.25363e-07	11709	genus.Marvinbryantia.id.2005	24.5192
ebi-a-GCST90017032	16	5938448	rs11645029	G	C	0.4523	-0.060618	0.0131551	4.14752e-06	11709	genus.Marvinbryantia.id.2005	21.2331
ebi-a-GCST90017032	18	46255637	rs12963345	G	C	0.4583	-0.059681	0.0132289	6.60378e-06	11709	genus.Marvinbryantia.id.2005	20.353
ebi-a-GCST90017032	3	166039765	rs2863363	A	G	0.3678	0.0634861	0.0136323	3.11281e-06	11950	genus.Marvinbryantia.id.2005	21.688
ebi-a-GCST90017032	11	79518683	rs72948274	A	C	0.0577	-0.126354	0.0272212	3.2591e-06	11561	genus.Marvinbryantia.id.2005	21.5459
ebi-a-GCST90017032	19	4542097	rs146541147	G	A	0.0706	0.118845	0.0268423	6.86288e-06	10778	genus.Marvinbryantia.id.2005	19.6031
ebi-a-GCST90017032	13	86079090	rs11620597	T	C	0.0527	0.119479	0.0271688	7.80178e-06	11031	genus.Marvinbryantia.id.2005	19.3395
ebi-a-GCST90017032	14	21577837	rs8006832	G	T	0.1113	-0.0952415	0.0216699	6.58083e-06	11412	genus.Marvinbryantia.id.2005	19.317
ebi-a-GCST90017032	1	211400180	rs3125832	A	C	0.2624	0.0679323	0.015012	5.02731e-06	11709	genus.Marvinbryantia.id.2005	20.4774
ebi-a-GCST90017033	13	41963791	rs76029318	T	C	0.0646	0.222849	0.0454319	1.07552e-06	3387	genus.Methanobrevibacter.id.123	24.0602
ebi-a-GCST90017033	2	125440268	rs10202904	T	G	0.4672	-0.112811	0.0239106	3.08549e-06	3583	genus.Methanobrevibacter.id.123	22.2598
ebi-a-GCST90017033	4	104418307	rs894996	C	A	0.0716	0.214213	0.0456045	3.81567e-06	3479	genus.Methanobrevibacter.id.123	22.0635
ebi-a-GCST90017033	11	89349287	rs11018665	A	T	0.341	0.113013	0.0254343	7.03099e-06	3586	genus.Methanobrevibacter.id.123	19.7433
ebi-a-GCST90017033	10	112266046	rs1334944	T	C	0.2853	0.115197	0.0255492	7.6138e-06	3586	genus.Methanobrevibacter.id.123	20.3293
ebi-a-GCST90017033	3	15053083	rs6776814	T	C	0.0895	-0.188956	0.0419905	8.04905e-06	3283	genus.Methanobrevibacter.id.123	20.2498
ebi-a-GCST90017033	15	31516919	rs4779844	G	C	0.3241	0.109639	0.0247979	9.28281e-06	3585	genus.Methanobrevibacter.id.123	19.5478
ebi-a-GCST90017033	19	52925820	rs4802933	A	G	0.1779	-0.135628	0.0308139	9.73818e-06	3586	genus.Methanobrevibacter.id.123	19.3735
ebi-a-GCST90017034	15	58063881	rs503751	C	G	0.5199	0.0618294	0.0118887	2.07625e-07	14218	genus.Odoribacter.id.952	27.0474
ebi-a-GCST90017034	12	67655943	rs77779484	G	A	0.0586	-0.133489	0.0268526	6.56256e-07	11935	genus.Odoribacter.id.952	24.7127
ebi-a-GCST90017034	19	49523088	rs10423795	C	T	0.4066	0.0550695	0.0121164	6.57936e-06	14135	genus.Odoribacter.id.952	20.6573
ebi-a-GCST90017034	4	11907559	rs6856150	G	A	0.1183	0.0881922	0.0194146	6.0595e-06	14597	genus.Odoribacter.id.952	20.6349
ebi-a-GCST90017034	8	1266824	rs10093869	A	G	0.3757	-0.0577795	0.0125389	3.67441e-06	14218	genus.Odoribacter.id.952	21.2337
ebi-a-GCST90017034	17	46763962	rs4793970	A	G	0.3012	-0.0576329	0.0129154	6.02696e-06	14687	genus.Odoribacter.id.952	19.9125
ebi-a-GCST90017034	8	69677480	rs74553962	T	G	0.0626	0.121449	0.0264106	9.48684e-06	11803	genus.Odoribacter.id.952	21.1461
ebi-a-GCST90017034	14	70944224	rs28417404	A	G	0.169	-0.0726896	0.0161372	3.68032e-06	14698	genus.Odoribacter.id.952	20.2903
ebi-a-GCST90017034	11	6848360	rs16918425	A	T	0.0746	0.0999781	0.0223785	8.85048e-06	13689	genus.Odoribacter.id.952	19.9595
ebi-a-GCST90017035	2	150077190	rs1035588	A	G	0.3827	-0.108148	0.0236848	4.85501e-06	3739	genus.Olsenella.id.822	20.8497
ebi-a-GCST90017035	19	4925018	rs62112538	C	T	0.0805	-0.19943	0.0407033	1.1882e-06	3630	genus.Olsenella.id.822	24.0062
ebi-a-GCST90017035	1	247642270	rs35225860	A	G	0.0567	-0.223604	0.0482391	3.87041e-06	3630	genus.Olsenella.id.822	21.4862
ebi-a-GCST90017035	9	21884425	rs72691585	C	A	0.0686	-0.249079	0.0520814	2.95294e-06	3078	genus.Olsenella.id.822	22.8722
ebi-a-GCST90017035	6	10422207	rs9460691	C	A	0.2167	0.119966	0.0268645	7.28354e-06	3739	genus.Olsenella.id.822	19.9415
ebi-a-GCST90017035	10	10777085	rs17148768	G	A	0.2117	0.140434	0.0295602	2.1984e-06	3648	genus.Olsenella.id.822	22.57
ebi-a-GCST90017035	4	174810498	rs61090148	A	G	0.4225	-0.104783	0.0231343	6.43728e-06	3739	genus.Olsenella.id.822	20.5148
ebi-a-GCST90017035	1	179629191	rs7540303	C	T	0.4215	0.108044	0.023638	5.32027e-06	3739	genus.Olsenella.id.822	20.892
ebi-a-GCST90017035	1	231960352	rs2759329	G	A	0.34	-0.111131	0.0237218	3.43201e-06	3739	genus.Olsenella.id.822	21.9471
ebi-a-GCST90017035	20	19969568	rs6046522	C	T	0.2863	0.122938	0.0269928	4.48455e-06	3705	genus.Olsenella.id.822	20.7434
ebi-a-GCST90017035	17	59632873	rs8066522	G	A	0.3469	-0.106529	0.0240379	9.70095e-06	3739	genus.Olsenella.id.822	19.64
ebi-a-GCST90017036	1	184942671	rs234108	A	G	0.4801	0.0749553	0.0152632	9.16336e-07	8694	genus.Oscillibacter.id.2063	24.1164
ebi-a-GCST90017036	14	32270129	rs36095275	C	T	0.3618	-0.0752368	0.0156861	1.39627e-06	8694	genus.Oscillibacter.id.2063	23.0054
ebi-a-GCST90017036	14	21479605	rs11627628	T	C	0.0726	0.143961	0.0290223	1.0092e-06	8486	genus.Oscillibacter.id.2063	24.605
ebi-a-GCST90017036	6	28580593	rs9393920	A	G	0.4354	-0.0744662	0.0151081	9.92237e-07	8930	genus.Oscillibacter.id.2063	24.294
ebi-a-GCST90017036	22	44834707	rs133832	A	C	0.3131	-0.0795527	0.0162411	1.14719e-06	8926	genus.Oscillibacter.id.2063	23.9928
ebi-a-GCST90017036	4	3656291	rs12649930	T	G	0.0944	0.121589	0.0259612	4.09379e-06	8794	genus.Oscillibacter.id.2063	21.935
ebi-a-GCST90017036	10	116469806	rs75453768	G	T	0.0865	0.12212	0.0268629	5.34738e-06	8256	genus.Oscillibacter.id.2063	20.6665
ebi-a-GCST90017036	2	179457147	rs16866406	A	G	0.1392	0.0988765	0.0208795	3.07821e-06	8930	genus.Oscillibacter.id.2063	22.4256
ebi-a-GCST90017036	20	49507892	rs761240	T	G	0.0666	-0.17664	0.0388812	2.03841e-06	5185	genus.Oscillibacter.id.2063	20.6394
ebi-a-GCST90017036	8	21598077	rs4506202	A	G	0.5159	-0.0711323	0.0152261	3.20825e-06	8694	genus.Oscillibacter.id.2063	21.8251
ebi-a-GCST90017036	11	79013843	rs61883564	A	G	0.1243	-0.101351	0.0221016	3.38712e-06	8930	genus.Oscillibacter.id.2063	21.0288
ebi-a-GCST90017036	9	1798324	rs16934185	A	G	0.1044	-0.129568	0.028157	4.38031e-06	8492	genus.Oscillibacter.id.2063	21.1748
ebi-a-GCST90017036	11	25973451	rs12417956	C	G	0.2445	0.0785431	0.0174075	6.02626e-06	8928	genus.Oscillibacter.id.2063	20.3585
ebi-a-GCST90017036	6	36931994	rs6901560	C	G	0.1988	0.0855032	0.018693	6.20951e-06	8525	genus.Oscillibacter.id.2063	20.9221
ebi-a-GCST90017036	20	18003390	rs62206502	C	A	0.4592	-0.0681423	0.0151349	6.59895e-06	8883	genus.Oscillibacter.id.2063	20.271
ebi-a-GCST90017036	12	82366390	rs137917150	T	A	0.0616	-0.174992	0.0388394	4.61985e-06	5733	genus.Oscillibacter.id.2063	20.2998
ebi-a-GCST90017036	8	11116314	rs11990279	T	C	0.2396	-0.0824934	0.0180457	4.94298e-06	8528	genus.Oscillibacter.id.2063	20.8972
ebi-a-GCST90017037	6	18093691	rs12206468	G	A	0.0636	-0.133016	0.0269733	1.04222e-06	9554	genus.Oscillospira.id.2064	24.3185
ebi-a-GCST90017037	3	172373615	rs73038677	T	A	0.1819	-0.08321	0.0168666	1.0943e-06	10195	genus.Oscillospira.id.2064	24.3388
ebi-a-GCST90017037	14	28151415	rs1954532	T	C	0.2087	-0.0826246	0.0175252	2.26773e-06	9841	genus.Oscillospira.id.2064	22.2277
ebi-a-GCST90017037	4	89483300	rs28889936	A	C	0.1083	0.114051	0.0252838	3.36585e-06	9758	genus.Oscillospira.id.2064	20.3475
ebi-a-GCST90017037	1	76803093	rs751183	T	C	0.2455	-0.0774322	0.0172216	6.85127e-06	9841	genus.Oscillospira.id.2064	20.2162
ebi-a-GCST90017037	17	14881860	rs8076323	A	G	0.2575	0.0715392	0.0156539	5.61316e-06	10193	genus.Oscillospira.id.2064	20.8855
ebi-a-GCST90017037	6	56160483	rs72866977	A	C	0.0696	-0.130569	0.0281674	5.62701e-06	9098	genus.Oscillospira.id.2064	21.4875
ebi-a-GCST90017037	6	170474630	rs62422654	C	T	0.1471	0.0898456	0.0198088	6.46754e-06	9769	genus.Oscillospira.id.2064	20.572
ebi-a-GCST90017037	16	89792856	rs12925026	T	C	0.0726	0.13559	0.030678	9.31021e-06	8200	genus.Oscillospira.id.2064	19.5345
ebi-a-GCST90017038	3	171947435	rs4428215	G	A	0.2604	0.130293	0.0242237	7.51071e-08	4655	genus.Oxalobacter.id.2978	28.9307
ebi-a-GCST90017038	9	87514407	rs736744	C	T	0.4155	0.117882	0.0211262	2.57471e-08	4655	genus.Oxalobacter.id.2978	31.1352
ebi-a-GCST90017038	22	37421469	rs6000536	C	T	0.2107	-0.130992	0.0253804	2.06054e-07	4654	genus.Oxalobacter.id.2978	26.6374
ebi-a-GCST90017038	4	189935314	rs36057338	G	T	0.0755	0.207847	0.0421439	8.79803e-07	4244	genus.Oxalobacter.id.2978	24.323
ebi-a-GCST90017038	20	59502888	rs6071435	T	A	0.3638	-0.105512	0.021489	1.07431e-06	4635	genus.Oxalobacter.id.2978	24.1088
ebi-a-GCST90017038	9	19682558	rs12002250	A	C	0.0596	0.217122	0.0466317	1.41504e-06	4297	genus.Oxalobacter.id.2978	21.6793
ebi-a-GCST90017038	6	38550301	rs1569853	T	C	0.1382	-0.138078	0.0296981	3.64501e-06	4492	genus.Oxalobacter.id.2978	21.6166
ebi-a-GCST90017038	12	96819204	rs11108500	A	G	0.0765	-0.199099	0.0427327	3.74279e-06	4303	genus.Oxalobacter.id.2978	21.7079
ebi-a-GCST90017038	8	20902693	rs10464997	G	A	0.1531	0.137691	0.0294804	3.29754e-06	4650	genus.Oxalobacter.id.2978	21.8145
ebi-a-GCST90017038	15	93941937	rs111966731	T	C	0.0716	0.213114	0.047162	7.29863e-06	3931	genus.Oxalobacter.id.2978	20.4193
ebi-a-GCST90017038	8	115560689	rs6993398	G	A	0.1531	0.127217	0.0278855	7.12773e-06	4656	genus.Oxalobacter.id.2978	20.813
ebi-a-GCST90017038	11	126582578	rs3862635	C	T	0.0785	-0.172142	0.0394026	9.18685e-06	4469	genus.Oxalobacter.id.2978	19.0864
ebi-a-GCST90017039	9	2217340	rs60884758	C	T	0.165	-0.0702667	0.0142249	5.70689e-07	17293	genus.Parabacteroides.id.954	24.4006
ebi-a-GCST90017039	5	169360155	rs3860755	G	C	0.3082	0.0558784	0.0116625	1.71325e-06	17294	genus.Parabacteroides.id.954	22.9566
ebi-a-GCST90017039	6	47368687	rs4236095	G	A	0.1252	0.0761961	0.0157042	1.93145e-06	16383	genus.Parabacteroides.id.954	23.5416
ebi-a-GCST90017039	3	191572365	rs115602804	G	A	0.0666	0.10308	0.0222736	1.93059e-06	16394	genus.Parabacteroides.id.954	21.4176
ebi-a-GCST90017039	3	52354847	rs114567323	T	C	0.0467	0.186478	0.0405199	5.65487e-06	5859	genus.Parabacteroides.id.954	21.1795
ebi-a-GCST90017039	12	56396953	rs7298818	C	T	0.0765	0.0888832	0.0200902	8.53629e-06	16510	genus.Parabacteroides.id.954	19.5736
ebi-a-GCST90017039	1	85585609	rs6657302	T	C	0.0517	-0.10452	0.0225521	9.75699e-06	16552	genus.Parabacteroides.id.954	21.4794
ebi-a-GCST90017039	6	165969505	rs11965579	G	C	0.0348	0.162824	0.0381863	8.86592e-06	3890	genus.Parabacteroides.id.954	18.1811
ebi-a-GCST90017039	16	7045276	rs17141986	G	C	0.4274	0.0500303	0.0111459	7.2741e-06	16825	genus.Parabacteroides.id.954	20.1481
ebi-a-GCST90017039	2	38037203	rs72893646	A	T	0.1282	-0.0715594	0.0156668	8.83391e-06	16508	genus.Parabacteroides.id.954	20.8629
ebi-a-GCST90017040	5	174606261	rs2081023	A	G	0.1024	-0.122561	0.0236507	2.638e-07	7178	genus.Paraprevotella.id.962	26.8543
ebi-a-GCST90017040	17	69135631	rs9900242	A	G	0.3608	-0.0852967	0.0175212	1.14068e-06	6900	genus.Paraprevotella.id.962	23.6994
ebi-a-GCST90017040	13	86162420	rs9602779	A	C	0.173	-0.106692	0.0220263	6.92746e-07	7177	genus.Paraprevotella.id.962	23.4627
ebi-a-GCST90017040	3	149298792	rs140997932	T	C	0.0646	-0.162376	0.0354178	2.11119e-06	6187	genus.Paraprevotella.id.962	21.0183
ebi-a-GCST90017040	11	114526679	rs145020347	A	G	0.1392	-0.12465	0.0262323	4.03009e-06	6859	genus.Paraprevotella.id.962	22.5793
ebi-a-GCST90017040	12	114131978	rs4767113	C	T	0.2873	0.0882466	0.018382	2.14357e-06	6900	genus.Paraprevotella.id.962	23.0469
ebi-a-GCST90017040	1	195971173	rs3008582	T	C	0.1322	0.10572	0.0227246	4.35989e-06	7175	genus.Paraprevotella.id.962	21.6433
ebi-a-GCST90017040	11	41079703	rs4756632	G	T	0.0934	-0.138905	0.0289897	3.81747e-06	7179	genus.Paraprevotella.id.962	22.9589
ebi-a-GCST90017040	12	25249743	rs10842464	T	C	0.4185	-0.0758215	0.0172568	6.59715e-06	7178	genus.Paraprevotella.id.962	19.3048
ebi-a-GCST90017040	7	81759508	rs3801748	G	A	0.3459	0.0779721	0.0171691	5.20177e-06	7179	genus.Paraprevotella.id.962	20.6244
ebi-a-GCST90017040	18	69623804	rs7240324	T	G	0.1909	-0.10229	0.0226948	5.95902e-06	6900	genus.Paraprevotella.id.962	20.315
ebi-a-GCST90017040	12	71978728	rs17109926	A	G	0.1879	-0.0988335	0.0216172	6.75279e-06	7179	genus.Paraprevotella.id.962	20.9031
ebi-a-GCST90017040	6	83459314	rs17785622	A	G	0.0596	0.248065	0.0524304	1.92659e-06	3288	genus.Paraprevotella.id.962	22.3855
ebi-a-GCST90017041	20	25599776	rs2387977	T	C	0.4583	-0.0681778	0.0134756	5.38476e-07	11345	genus.Parasutterella.id.2892	25.5972
ebi-a-GCST90017041	2	72235444	rs7572229	G	A	0.4901	0.066273	0.0132736	6.31698e-07	11383	genus.Parasutterella.id.2892	24.9285
ebi-a-GCST90017041	4	15565736	rs35414597	T	A	0.339	-0.0684946	0.0142143	1.51206e-06	11386	genus.Parasutterella.id.2892	23.2199
ebi-a-GCST90017041	4	65556925	rs6828768	C	T	0.5	0.0636852	0.0132645	1.78328e-06	11386	genus.Parasutterella.id.2892	23.0512
ebi-a-GCST90017041	10	44293839	rs10899911	A	G	0.2724	-0.0717102	0.0148151	1.15272e-06	11386	genus.Parasutterella.id.2892	23.4288
ebi-a-GCST90017041	12	5275540	rs7303158	C	T	0.4423	0.0646859	0.0134256	1.32776e-06	11386	genus.Parasutterella.id.2892	23.2141
ebi-a-GCST90017041	2	178954708	rs78383039	T	C	0.0666	-0.146315	0.0297119	1.57438e-06	9174	genus.Parasutterella.id.2892	24.2501
ebi-a-GCST90017041	8	114804024	rs35055552	T	C	0.0775	0.109554	0.0235433	3.34853e-06	9970	genus.Parasutterella.id.2892	21.6533
ebi-a-GCST90017041	6	137615592	rs2090816	A	C	0.1571	0.0840967	0.0177315	2.89715e-06	11385	genus.Parasutterella.id.2892	22.494
ebi-a-GCST90017041	12	126498824	rs1403396	A	T	0.2147	-0.0756729	0.0159035	2.75519e-06	11378	genus.Parasutterella.id.2892	22.6411
ebi-a-GCST90017041	17	14692867	rs55877868	A	C	0.0964	-0.104458	0.0228089	2.87068e-06	10588	genus.Parasutterella.id.2892	20.9735
ebi-a-GCST90017041	15	67316307	rs8039785	T	G	0.4523	0.0618345	0.0133	3.62095e-06	11383	genus.Parasutterella.id.2892	21.6151
ebi-a-GCST90017041	8	16674526	rs823424	G	A	0.2097	-0.0713448	0.0156958	4.95295e-06	11386	genus.Parasutterella.id.2892	20.6613
ebi-a-GCST90017041	12	53260710	rs7311004	T	C	0.3757	-0.0617522	0.0136438	5.92054e-06	11384	genus.Parasutterella.id.2892	20.4848
ebi-a-GCST90017041	3	156550415	rs62273907	A	G	0.0497	0.229468	0.0502262	5.88384e-06	3691	genus.Parasutterella.id.2892	20.873
ebi-a-GCST90017041	3	193896709	rs6809952	G	A	0.2734	-0.0684957	0.0150892	8.13349e-06	11077	genus.Parasutterella.id.2892	20.6062
ebi-a-GCST90017041	3	30163689	rs11715853	G	A	0.3141	-0.0662952	0.0146114	6.22913e-06	11386	genus.Parasutterella.id.2892	20.5864
ebi-a-GCST90017042	3	17793504	rs75754569	C	G	0.1103	0.181434	0.0319429	1.09884e-08	5481	genus.Peptococcus.id.2037	32.2619
ebi-a-GCST90017042	13	91182556	rs77681628	C	T	0.0586	0.200307	0.0387328	2.68836e-07	4842	genus.Peptococcus.id.2037	26.7446
ebi-a-GCST90017042	4	35358594	rs10031059	T	C	0.2207	-0.121167	0.0225844	1.23637e-07	5526	genus.Peptococcus.id.2037	28.7838
ebi-a-GCST90017042	6	99020289	rs6918730	G	A	0.0974	0.135311	0.0289742	1.14732e-06	5656	genus.Peptococcus.id.2037	21.8092
ebi-a-GCST90017042	14	57985112	rs413827	G	A	0.2127	0.110229	0.0237523	3.30085e-06	5482	genus.Peptococcus.id.2037	21.5369
ebi-a-GCST90017042	2	33691809	rs2054133	G	A	0.4742	0.0895433	0.0188332	2.14166e-06	5657	genus.Peptococcus.id.2037	22.6058
ebi-a-GCST90017042	10	78716030	rs11001941	G	A	0.0676	-0.195611	0.0392217	1.32858e-06	5607	genus.Peptococcus.id.2037	24.8734
ebi-a-GCST90017042	9	104595848	rs7033353	T	G	0.4195	0.090152	0.018995	2.21957e-06	5657	genus.Peptococcus.id.2037	22.5254
ebi-a-GCST90017042	22	50973113	rs5770862	T	C	0.0666	0.162018	0.0356813	3.21957e-06	5431	genus.Peptococcus.id.2037	20.6179
ebi-a-GCST90017042	15	75073172	rs34282744	G	C	0.0616	0.191797	0.0399832	1.83535e-06	5257	genus.Peptococcus.id.2037	23.0107
ebi-a-GCST90017042	11	968356	rs72850165	T	C	0.1083	-0.134304	0.0300423	5.74152e-06	5627	genus.Peptococcus.id.2037	19.9853
ebi-a-GCST90017042	11	4019788	rs11030569	A	T	0.0775	-0.17402	0.0374133	3.12991e-06	5329	genus.Peptococcus.id.2037	21.6345
ebi-a-GCST90017042	6	162239191	rs7766680	G	C	0.2485	0.0976832	0.0214155	3.50768e-06	5655	genus.Peptococcus.id.2037	20.8057
ebi-a-GCST90017042	1	75971700	rs74592222	G	A	0.1173	0.137957	0.0302965	8.55342e-06	5329	genus.Peptococcus.id.2037	20.7349
ebi-a-GCST90017042	20	43118017	rs36121075	A	G	0.1282	-0.14067	0.030628	6.9872e-06	5301	genus.Peptococcus.id.2037	21.0944
ebi-a-GCST90017042	1	216223782	rs12069354	C	T	0.0666	0.16763	0.03795	9.28339e-06	5352	genus.Peptococcus.id.2037	19.5109
ebi-a-GCST90017043	12	53098742	rs75882962	T	C	0.167	0.0968661	0.0190575	3.18987e-07	10710	genus.Phascolarctobacterium.id.2168	25.8352
ebi-a-GCST90017043	4	183252836	rs56157888	A	C	0.17	0.0954864	0.0193976	1.08506e-06	10031	genus.Phascolarctobacterium.id.2168	24.2318
ebi-a-GCST90017043	3	168339417	rs56069061	G	A	0.1014	-0.111306	0.0230694	1.87174e-06	11007	genus.Phascolarctobacterium.id.2168	23.2789
ebi-a-GCST90017043	3	186553389	rs74540770	G	A	0.0646	-0.121014	0.0258621	3.60275e-06	9403	genus.Phascolarctobacterium.id.2168	21.8951
ebi-a-GCST90017043	17	73584441	rs76124218	C	G	0.0517	-0.159361	0.0344532	2.66969e-06	7314	genus.Phascolarctobacterium.id.2168	21.3946
ebi-a-GCST90017043	1	203102563	rs6427992	G	C	0.3926	-0.0652458	0.0137508	2.08614e-06	11113	genus.Phascolarctobacterium.id.2168	22.5137
ebi-a-GCST90017043	2	174436533	rs12618201	A	G	0.3469	0.0641657	0.0138202	3.37696e-06	11113	genus.Phascolarctobacterium.id.2168	21.5565
ebi-a-GCST90017043	22	47841258	rs74847270	A	G	0.0875	-0.104889	0.0230998	5.73099e-06	11098	genus.Phascolarctobacterium.id.2168	20.6179
ebi-a-GCST90017043	8	102434276	rs1264476	T	G	0.1998	0.0767335	0.0166041	4.29567e-06	11104	genus.Phascolarctobacterium.id.2168	21.3569
ebi-a-GCST90017043	14	21358155	rs28525131	G	A	0.0944	-0.118657	0.0269048	8.22677e-06	10457	genus.Phascolarctobacterium.id.2168	19.4503
ebi-a-GCST90017043	13	71376322	rs7982713	G	A	0.2286	0.0726922	0.0163201	9.72164e-06	10710	genus.Phascolarctobacterium.id.2168	19.8395
ebi-a-GCST90017043	4	17051156	rs11929846	T	C	0.2097	-0.0697199	0.0157969	8.88416e-06	11114	genus.Phascolarctobacterium.id.2168	19.4791
ebi-a-GCST90017044	3	60474379	rs430270	A	C	0.2008	0.139155	0.0297055	2.86846e-06	3318	genus.Prevotella7.id.11182	21.9444
ebi-a-GCST90017044	2	12101762	rs57404562	C	A	0.1799	0.155486	0.0316057	6.21576e-07	3487	genus.Prevotella7.id.11182	24.2022
ebi-a-GCST90017044	18	71442664	rs9959718	G	A	0.2495	0.133012	0.0275361	1.90058e-06	3489	genus.Prevotella7.id.11182	23.3333
ebi-a-GCST90017044	22	24613952	rs9608249	A	G	0.171	-0.158213	0.0336317	2.06687e-06	3482	genus.Prevotella7.id.11182	22.1304
ebi-a-GCST90017044	2	242066314	rs2240542	C	T	0.2575	0.12085	0.0261776	4.84146e-06	3489	genus.Prevotella7.id.11182	21.3124
ebi-a-GCST90017044	10	133000320	rs2918132	C	T	0.3678	-0.114648	0.0254916	6.42409e-06	3318	genus.Prevotella7.id.11182	20.2275
ebi-a-GCST90017044	11	19943115	rs16937247	G	C	0.1402	0.146098	0.0351529	9.63705e-06	3486	genus.Prevotella7.id.11182	17.2729
ebi-a-GCST90017044	16	47237609	rs118038478	A	G	0.0755	0.205676	0.0468917	7.85422e-06	3295	genus.Prevotella7.id.11182	19.2386
ebi-a-GCST90017044	1	3343802	rs12124567	A	G	0.2624	-0.121281	0.0275017	9.48982e-06	3283	genus.Prevotella7.id.11182	19.4477
ebi-a-GCST90017044	6	91019654	rs12195431	T	C	0.0785	0.196528	0.0442322	8.72818e-06	3489	genus.Prevotella7.id.11182	19.7411
ebi-a-GCST90017044	1	29736216	rs9426434	T	C	0.2734	-0.123657	0.0278514	9.71711e-06	3318	genus.Prevotella7.id.11182	19.7126
ebi-a-GCST90017044	11	39821773	rs79263163	A	C	0.1849	-0.143982	0.031501	7.51048e-06	3489	genus.Prevotella7.id.11182	20.8914
ebi-a-GCST90017045	19	639161	rs111509883	T	C	0.0845	0.171131	0.0347624	1.24389e-06	6960	genus.Prevotella9.id.11183	24.2346
ebi-a-GCST90017045	8	19115604	rs2683313	A	G	0.3082	-0.0724576	0.0151603	1.68895e-06	10260	genus.Prevotella9.id.11183	22.843
ebi-a-GCST90017045	22	44236460	rs117271932	A	G	0.0467	0.208089	0.0440393	2.81722e-06	4878	genus.Prevotella9.id.11183	22.3263
ebi-a-GCST90017045	9	109009495	rs10512344	C	G	0.0328	0.247373	0.0544087	3.19324e-06	3063	genus.Prevotella9.id.11183	20.6713
ebi-a-GCST90017045	1	118852817	rs9428102	A	G	0.2366	-0.0778844	0.0176068	4.61734e-06	10264	genus.Prevotella9.id.11183	19.5677
ebi-a-GCST90017045	20	21470713	rs746764	T	C	0.173	-0.0915772	0.0193245	2.03999e-06	9385	genus.Prevotella9.id.11183	22.4573
ebi-a-GCST90017045	15	38513730	rs16966465	G	C	0.2346	0.0743348	0.0165291	9.33202e-06	10261	genus.Prevotella9.id.11183	20.225
ebi-a-GCST90017045	10	12497581	rs2104588	T	C	0.1193	0.105558	0.023773	8.12987e-06	9268	genus.Prevotella9.id.11183	19.7159
ebi-a-GCST90017045	10	122819400	rs11199734	A	T	0.2177	0.0770209	0.0169462	7.00288e-06	10263	genus.Prevotella9.id.11183	20.6572
ebi-a-GCST90017045	18	19993452	rs7232121	G	C	0.4791	0.0671292	0.014423	3.76013e-06	9790	genus.Prevotella9.id.11183	21.6628
ebi-a-GCST90017045	2	11232685	rs11685699	C	T	0.0825	-0.141357	0.0295665	2.02552e-06	8342	genus.Prevotella9.id.11183	22.858
ebi-a-GCST90017045	22	26152738	rs9613013	G	A	0.1451	0.0917591	0.0202697	6.10415e-06	9790	genus.Prevotella9.id.11183	20.493
ebi-a-GCST90017045	1	14161251	rs2495052	A	G	0.1789	0.0838978	0.0188523	8.97142e-06	9790	genus.Prevotella9.id.11183	19.8049
ebi-a-GCST90017045	2	91954502	rs72815774	T	C	0.0706	-0.176186	0.0393068	8.78291e-06	5728	genus.Prevotella9.id.11183	20.0913
ebi-a-GCST90017045	17	59421778	rs4968431	G	T	0.3638	0.0640113	0.0144162	8.58441e-06	10271	genus.Prevotella9.id.11183	19.7156
ebi-a-GCST90017045	12	1794470	rs7976209	T	C	0.167	-0.0870786	0.0197951	7.28343e-06	10263	genus.Prevotella9.id.11183	19.3513
ebi-a-GCST90017045	4	161115744	rs12648235	T	C	0.1571	0.0785902	0.0177676	7.39079e-06	10271	genus.Prevotella9.id.11183	19.5651
ebi-a-GCST90017045	5	63736025	rs1304512	G	A	0.2187	0.0761593	0.0165885	5.29082e-06	9790	genus.Prevotella9.id.11183	21.0782
ebi-a-GCST90017045	18	71992502	rs7237249	C	T	0.1352	-0.0823764	0.0182126	8.93303e-06	10271	genus.Prevotella9.id.11183	20.4579
ebi-a-GCST90017046	9	112657543	rs2900503	G	T	0.171	-0.172329	0.0326671	1.55282e-07	3320	genus.RikenellaceaeRC9gutgroup.id.11191	27.8289
ebi-a-GCST90017046	4	149562638	rs17582787	A	G	0.1292	-0.157739	0.0339924	3.55377e-06	3320	genus.RikenellaceaeRC9gutgroup.id.11191	21.5335
ebi-a-GCST90017046	11	102429543	rs7113155	G	C	0.4523	0.114423	0.0247798	5.26481e-06	3334	genus.RikenellaceaeRC9gutgroup.id.11191	21.322
ebi-a-GCST90017046	4	84698188	rs4270579	G	A	0.3042	-0.118021	0.0271041	5.45647e-06	3331	genus.RikenellaceaeRC9gutgroup.id.11191	18.9605
ebi-a-GCST90017046	10	135010198	rs2998141	T	C	0.2217	-0.136346	0.0293073	4.42373e-06	3330	genus.RikenellaceaeRC9gutgroup.id.11191	21.644
ebi-a-GCST90017046	7	73334987	rs4717843	G	T	0.3618	-0.119376	0.0260548	4.7173e-06	3220	genus.RikenellaceaeRC9gutgroup.id.11191	20.9922
ebi-a-GCST90017046	1	164800873	rs9887954	G	A	0.4364	-0.114849	0.0249013	4.80801e-06	3330	genus.RikenellaceaeRC9gutgroup.id.11191	21.2723
ebi-a-GCST90017046	16	76605358	rs7193937	G	C	0.2893	0.124153	0.027741	6.18767e-06	3220	genus.RikenellaceaeRC9gutgroup.id.11191	20.0296
ebi-a-GCST90017046	6	165668732	rs80309088	G	A	0.1292	0.17405	0.0383423	4.55642e-06	3170	genus.RikenellaceaeRC9gutgroup.id.11191	20.6059
ebi-a-GCST90017046	4	163830516	rs12501673	A	G	0.325	0.116395	0.0262253	6.28983e-06	3334	genus.RikenellaceaeRC9gutgroup.id.11191	19.6983
ebi-a-GCST90017046	4	155865671	rs17032291	T	C	0.1412	-0.169579	0.0368251	6.61004e-06	3206	genus.RikenellaceaeRC9gutgroup.id.11191	21.2057
ebi-a-GCST90017046	19	1970021	rs2074881	T	C	0.1789	-0.142236	0.032391	9.44772e-06	3315	genus.RikenellaceaeRC9gutgroup.id.11191	19.2828
ebi-a-GCST90017046	5	31406285	rs7712231	A	G	0.165	0.156284	0.0350462	7.97036e-06	3334	genus.RikenellaceaeRC9gutgroup.id.11191	19.8859
ebi-a-GCST90017047	10	17019559	rs61841503	G	A	0.1372	0.092888	0.0171454	3.99597e-08	13568	genus.Romboutsia.id.11347	29.351
ebi-a-GCST90017047	7	5319387	rs10279978	A	G	0.3479	-0.0622202	0.0127675	1.17009e-06	14143	genus.Romboutsia.id.11347	23.7492
ebi-a-GCST90017047	1	171903885	rs16843578	C	T	0.0825	-0.0875276	0.0196779	5.08123e-06	14186	genus.Romboutsia.id.11347	19.7849
ebi-a-GCST90017047	13	88725540	rs77702691	A	G	0.1024	-0.094406	0.0208544	7.36973e-06	12487	genus.Romboutsia.id.11347	20.4928
ebi-a-GCST90017047	2	16066705	rs75987356	G	A	0.0686	-0.129578	0.0280454	6.70799e-06	10466	genus.Romboutsia.id.11347	21.3472
ebi-a-GCST90017047	8	5088054	rs75200530	T	G	0.0467	-0.190644	0.0421065	5.06555e-06	5246	genus.Romboutsia.id.11347	20.4998
ebi-a-GCST90017047	13	32720756	rs9567264	C	T	0.3201	0.0580018	0.0127495	5.75689e-06	14180	genus.Romboutsia.id.11347	20.6966
ebi-a-GCST90017047	7	78136725	rs34302036	A	G	0.4145	0.0550261	0.0120835	5.87667e-06	14185	genus.Romboutsia.id.11347	20.7374
ebi-a-GCST90017047	11	133834657	rs7109293	A	G	0.0924	0.0919112	0.0205738	6.98354e-06	14141	genus.Romboutsia.id.11347	19.9575
ebi-a-GCST90017047	5	57229635	rs114398731	G	C	0.0358	-0.131039	0.0293815	7.95851e-06	10326	genus.Romboutsia.id.11347	19.8907
ebi-a-GCST90017047	7	106406824	rs28603357	T	C	0.0636	-0.214911	0.0474739	8.52235e-06	3693	genus.Romboutsia.id.11347	20.4931
ebi-a-GCST90017047	11	99665050	rs11221428	T	C	0.1551	-0.0726779	0.0158263	6.48646e-06	14187	genus.Romboutsia.id.11347	21.0885
ebi-a-GCST90017047	6	135411737	rs9389266	T	G	0.169	0.0722815	0.0162353	9.38461e-06	14187	genus.Romboutsia.id.11347	19.8213
ebi-a-GCST90017047	7	145760298	rs62504452	A	G	0.166	-0.0710048	0.0156654	4.65831e-06	14178	genus.Romboutsia.id.11347	20.5443
ebi-a-GCST90017048	16	8307948	rs2034589	G	C	0.2276	0.0629765	0.0123489	5.01161e-07	17846	genus.Roseburia.id.2012	26.0076
ebi-a-GCST90017048	4	119349	rs116270582	T	A	0.0487	-0.153844	0.0329324	1.19525e-06	9099	genus.Roseburia.id.2012	21.823
ebi-a-GCST90017048	12	50650057	rs2160994	T	C	0.3797	0.0550687	0.0112481	9.6985e-07	17444	genus.Roseburia.id.2012	23.969
ebi-a-GCST90017048	11	12009569	rs16910295	T	C	0.0606	-0.0980434	0.020957	2.91111e-06	16648	genus.Roseburia.id.2012	21.8867
ebi-a-GCST90017048	1	95178974	rs12740451	T	C	0.1252	0.0697527	0.0153607	7.34264e-06	17837	genus.Roseburia.id.2012	20.6205
ebi-a-GCST90017048	3	57116228	rs6445851	G	A	0.4006	-0.0497336	0.0108158	3.52721e-06	17851	genus.Roseburia.id.2012	21.1437
ebi-a-GCST90017048	13	103117486	rs9300744	C	T	0.2386	-0.0588452	0.0126228	4.75118e-06	17854	genus.Roseburia.id.2012	21.7326
ebi-a-GCST90017048	5	89598914	rs2943022	T	C	0.4602	0.0493786	0.0106763	4.11408e-06	17854	genus.Roseburia.id.2012	21.3911
ebi-a-GCST90017048	6	12774611	rs6930661	C	T	0.0755	-0.0961587	0.0204975	2.47942e-06	16945	genus.Roseburia.id.2012	22.0078
ebi-a-GCST90017048	10	16051097	rs4748237	G	C	0.4046	0.0488326	0.0106404	4.67223e-06	17851	genus.Roseburia.id.2012	21.0621
ebi-a-GCST90017048	1	145655256	rs147990086	A	G	0.9576	-0.0578936	0.01324	8.92942e-06	17840	genus.Roseburia.id.2012	19.1199
ebi-a-GCST90017048	5	125076494	rs329182	T	C	0.1571	0.0690327	0.0152884	5.90142e-06	17854	genus.Roseburia.id.2012	20.3885
ebi-a-GCST90017048	1	194183650	rs302266	T	C	0.1203	-0.0777312	0.0172985	8.12587e-06	17056	genus.Roseburia.id.2012	20.1917
ebi-a-GCST90017048	6	166170836	rs75326254	C	T	0.0636	-0.104628	0.0230897	7.50204e-06	15893	genus.Roseburia.id.2012	20.5332
ebi-a-GCST90017048	15	86512809	rs55858165	A	C	0.0775	0.179284	0.0404954	9.98975e-06	5447	genus.Roseburia.id.2012	19.6008
ebi-a-GCST90017048	15	37859065	rs57466170	C	T	0.0865	0.0741405	0.0171601	8.30102e-06	17333	genus.Roseburia.id.2012	18.6669
ebi-a-GCST90017048	5	144135655	rs78753150	A	C	0.0586	0.0968739	0.0214067	9.98312e-06	16303	genus.Roseburia.id.2012	20.4793
ebi-a-GCST90017049	21	19151940	rs243585	C	G	0.3012	-0.0585939	0.0121017	1.32681e-06	16906	genus.Ruminiclostridium5.id.11355	23.443
ebi-a-GCST90017049	12	1891043	rs2286384	G	C	0.501	-0.0518814	0.0107482	1.43857e-06	17394	genus.Ruminiclostridium5.id.11355	23.2997
ebi-a-GCST90017049	20	41177956	rs79968837	A	G	0.0686	-0.0950311	0.0193507	1.14623e-06	16602	genus.Ruminiclostridium5.id.11355	24.1177
ebi-a-GCST90017049	10	12835085	rs2482038	C	A	0.4384	0.0518991	0.0108777	1.70314e-06	17396	genus.Ruminiclostridium5.id.11355	22.7639
ebi-a-GCST90017049	5	32477664	rs113753996	T	C	0.1372	0.0820689	0.0174463	3.98895e-06	16680	genus.Ruminiclostridium5.id.11355	22.1285
ebi-a-GCST90017049	6	50405920	rs1492620	T	C	0.0805	-0.0830505	0.0180073	3.52577e-06	17397	genus.Ruminiclostridium5.id.11355	21.271
ebi-a-GCST90017049	8	131316030	rs2791343	T	C	0.34	0.051717	0.0113369	5.53959e-06	17392	genus.Ruminiclostridium5.id.11355	20.8104
ebi-a-GCST90017049	10	35262588	rs10827477	A	G	0.3151	-0.0547387	0.0115163	2.19177e-06	17391	genus.Ruminiclostridium5.id.11355	22.5922
ebi-a-GCST90017049	20	60293505	rs6121460	G	A	0.0805	0.0932955	0.0199206	2.64107e-06	17318	genus.Ruminiclostridium5.id.11355	21.934
ebi-a-GCST90017049	1	41878680	rs2801960	C	G	0.3181	0.0520975	0.0115111	6.20872e-06	17387	genus.Ruminiclostridium5.id.11355	20.4832
ebi-a-GCST90017049	16	86769909	rs8053158	A	G	0.1203	-0.0740543	0.0159151	5.89806e-06	17397	genus.Ruminiclostridium5.id.11355	21.6512
ebi-a-GCST90017049	13	108775162	rs1223978	T	C	0.4801	0.0484169	0.0108254	8.16186e-06	17381	genus.Ruminiclostridium5.id.11355	20.0034
ebi-a-GCST90017049	2	103755970	rs73002572	G	C	0.0547	0.181548	0.0414078	8.8222e-06	3761	genus.Ruminiclostridium5.id.11355	19.2227
ebi-a-GCST90017049	21	33811886	rs2833828	G	A	0.4533	0.0489617	0.0108702	6.81651e-06	17397	genus.Ruminiclostridium5.id.11355	20.2879
ebi-a-GCST90017049	3	55243531	rs4955951	A	G	0.0924	-0.0713749	0.0165826	9.95519e-06	17397	genus.Ruminiclostridium5.id.11355	18.5261
ebi-a-GCST90017050	14	20954661	rs1756364	G	T	0.1213	0.0999189	0.0197169	2.53654e-07	12933	genus.Ruminiclostridium6.id.11356	25.6815
ebi-a-GCST90017050	14	56938952	rs71414120	T	G	0.0765	0.200894	0.0406434	1.07697e-06	5567	genus.Ruminiclostridium6.id.11356	24.4317
ebi-a-GCST90017050	16	72136154	rs61060922	T	G	0.0447	0.15913	0.0322283	1.08647e-06	8955	genus.Ruminiclostridium6.id.11356	24.3796
ebi-a-GCST90017050	1	240503826	rs79968172	G	A	0.0557	0.11614	0.0243083	1.66054e-06	12802	genus.Ruminiclostridium6.id.11356	22.8271
ebi-a-GCST90017050	11	40289063	rs77193512	A	G	0.167	0.0736533	0.0153163	1.29587e-06	13380	genus.Ruminiclostridium6.id.11356	23.1246
ebi-a-GCST90017050	8	79766499	rs11992182	A	C	0.2883	0.0625299	0.0137876	4.64839e-06	13381	genus.Ruminiclostridium6.id.11356	20.5684
ebi-a-GCST90017050	18	76018244	rs72991535	T	G	0.0596	0.135604	0.0295174	4.95367e-06	9642	genus.Ruminiclostridium6.id.11356	21.1051
ebi-a-GCST90017050	11	86179076	rs663262	T	C	0.0517	-0.13498	0.0310715	3.39417e-06	7876	genus.Ruminiclostridium6.id.11356	18.872
ebi-a-GCST90017050	13	111703249	rs9555756	A	C	0.1243	-0.0804138	0.0176692	7.10127e-06	13369	genus.Ruminiclostridium6.id.11356	20.7123
ebi-a-GCST90017050	2	5548605	rs792058	G	A	0.4274	0.0554234	0.0125423	8.57953e-06	12933	genus.Ruminiclostridium6.id.11356	19.5268
ebi-a-GCST90017050	10	132651293	rs10829821	T	C	0.0855	-0.097606	0.0216072	3.47141e-06	12802	genus.Ruminiclostridium6.id.11356	20.4058
ebi-a-GCST90017050	19	10115515	rs67479537	T	C	0.0795	0.118994	0.026487	9.302e-06	11613	genus.Ruminiclostridium6.id.11356	20.183
ebi-a-GCST90017050	15	61047117	rs1871858	C	G	0.0795	-0.105422	0.0237274	9.11606e-06	12818	genus.Ruminiclostridium6.id.11356	19.7404
ebi-a-GCST90017050	10	128214403	rs116969552	A	G	0.0358	-0.166823	0.0376681	9.15949e-06	6824	genus.Ruminiclostridium6.id.11356	19.6139
ebi-a-GCST90017050	19	49209339	rs2548459	C	T	0.4702	0.0554866	0.0122755	6.40206e-06	13377	genus.Ruminiclostridium6.id.11356	20.4315
ebi-a-GCST90017050	7	101271282	rs73176030	T	C	0.3181	0.058665	0.013208	7.28883e-06	13378	genus.Ruminiclostridium6.id.11356	19.7282
ebi-a-GCST90017050	4	36478011	rs35362464	C	A	0.1511	0.0720077	0.0165387	8.99138e-06	13308	genus.Ruminiclostridium6.id.11356	18.9564
ebi-a-GCST90017051	3	157841287	rs57665991	C	G	0.2386	-0.0641507	0.0123339	2.07274e-07	16725	genus.Ruminiclostridium9.id.11357	27.0523
ebi-a-GCST90017051	1	247710285	rs12040548	G	T	0.3111	0.0570422	0.0122359	3.14872e-06	16721	genus.Ruminiclostridium9.id.11357	21.733
ebi-a-GCST90017051	7	47013498	rs115044523	G	A	0.0915	-0.0980026	0.0202616	2.37202e-06	16107	genus.Ruminiclostridium9.id.11357	23.3951
ebi-a-GCST90017051	11	68886460	rs12419854	T	A	0.1779	-0.0727975	0.0155594	3.17992e-06	16027	genus.Ruminiclostridium9.id.11357	21.89
ebi-a-GCST90017051	20	2210530	rs6082461	A	C	0.2068	0.0586425	0.0131004	4.86594e-06	16650	genus.Ruminiclostridium9.id.11357	20.0381
ebi-a-GCST90017051	9	74214419	rs113048721	C	G	0.2386	0.0600735	0.0132737	4.10352e-06	16719	genus.Ruminiclostridium9.id.11357	20.4823
ebi-a-GCST90017051	19	34371198	rs918449	A	G	0.0696	-0.0950908	0.0197177	2.55994e-06	16725	genus.Ruminiclostridium9.id.11357	23.2576
ebi-a-GCST90017051	6	128568828	rs73592673	A	T	0.1471	-0.081629	0.0169515	2.13971e-06	15493	genus.Ruminiclostridium9.id.11357	23.1886
ebi-a-GCST90017051	7	155701010	rs79082720	C	G	0.0954	0.0928576	0.0204871	6.46935e-06	16094	genus.Ruminiclostridium9.id.11357	20.5434
ebi-a-GCST90017051	8	14697544	rs74303178	T	C	0.3201	0.0532742	0.0119274	7.91566e-06	16706	genus.Ruminiclostridium9.id.11357	19.9501
ebi-a-GCST90017051	2	204706865	rs13033315	T	A	0.4503	0.0511195	0.0111418	5.68052e-06	16724	genus.Ruminiclostridium9.id.11357	21.0506
ebi-a-GCST90017051	3	29179983	rs9809789	C	T	0.168	-0.0717454	0.0159673	8.71968e-06	16025	genus.Ruminiclostridium9.id.11357	20.1894
ebi-a-GCST90017051	13	90441578	rs9522712	T	C	0.1451	0.0699728	0.0154939	4.65962e-06	16725	genus.Ruminiclostridium9.id.11357	20.3956
ebi-a-GCST90017051	6	67655320	rs78191726	T	C	0.0905	0.0944998	0.0210206	7.58287e-06	16039	genus.Ruminiclostridium9.id.11357	20.2103
ebi-a-GCST90017051	12	10702414	rs7137760	C	T	0.4145	0.050797	0.0112182	7.06911e-06	16722	genus.Ruminiclostridium9.id.11357	20.5035
ebi-a-GCST90017052	22	17793012	rs5994253	A	G	0.1461	-0.0811302	0.0157621	2.35183e-07	15288	genus.RuminococcaceaeNK4A214group.id.11358	26.4934
ebi-a-GCST90017052	22	49796014	rs136761	G	A	0.4294	-0.0587521	0.0119155	8.15195e-07	14822	genus.RuminococcaceaeNK4A214group.id.11358	24.3122
ebi-a-GCST90017052	1	157338888	rs11586410	G	A	0.1342	-0.0863422	0.0169937	3.66276e-07	14822	genus.RuminococcaceaeNK4A214group.id.11358	25.8149
ebi-a-GCST90017052	12	78373555	rs34576931	G	C	0.0915	-0.0873312	0.0194886	4.71641e-06	14678	genus.RuminococcaceaeNK4A214group.id.11358	20.0806
ebi-a-GCST90017052	2	235430299	rs114244418	C	G	0.0408	-0.175266	0.0372779	3.59151e-06	7123	genus.RuminococcaceaeNK4A214group.id.11358	22.1051
ebi-a-GCST90017052	20	18030357	rs4814689	C	T	0.0666	-0.1083	0.0230708	4.5519e-06	14009	genus.RuminococcaceaeNK4A214group.id.11358	22.036
ebi-a-GCST90017052	7	132042135	rs73158814	C	G	0.0736	-0.109257	0.0227458	2.19798e-06	13077	genus.RuminococcaceaeNK4A214group.id.11358	23.0726
ebi-a-GCST90017052	2	239087912	rs12731	A	G	0.4513	-0.0527684	0.0115053	4.87237e-06	15288	genus.RuminococcaceaeNK4A214group.id.11358	21.0353
ebi-a-GCST90017052	2	141897042	rs7573569	T	C	0.0716	0.107739	0.0233638	3.23139e-06	14822	genus.RuminococcaceaeNK4A214group.id.11358	21.2645
ebi-a-GCST90017052	3	26509287	rs147475196	A	G	0.0775	-0.133769	0.0295196	4.72496e-06	9917	genus.RuminococcaceaeNK4A214group.id.11358	20.5347
ebi-a-GCST90017052	16	24073806	rs62027366	T	C	0.2296	0.0615389	0.0137612	6.58456e-06	14822	genus.RuminococcaceaeNK4A214group.id.11358	19.9981
ebi-a-GCST90017052	4	159932022	rs12642039	T	C	0.3658	-0.0553003	0.0119397	3.43005e-06	15276	genus.RuminococcaceaeNK4A214group.id.11358	21.4519
ebi-a-GCST90017052	5	35288938	rs35559912	T	C	0.0656	-0.0925071	0.0203674	4.89023e-06	13976	genus.RuminococcaceaeNK4A214group.id.11358	20.6291
ebi-a-GCST90017052	3	84725039	rs13087692	T	G	0.3052	0.0574623	0.012594	8.69224e-06	15288	genus.RuminococcaceaeNK4A214group.id.11358	20.8181
ebi-a-GCST90017052	1	100248591	rs6681678	C	T	0.0497	-0.100174	0.024	9.04931e-06	13031	genus.RuminococcaceaeNK4A214group.id.11358	17.4216
ebi-a-GCST90017052	5	123846318	rs11241747	C	T	0.3907	0.0533858	0.0120035	6.58971e-06	14822	genus.RuminococcaceaeNK4A214group.id.11358	19.7806
ebi-a-GCST90017053	15	80713184	rs77564310	A	C	0.1789	-0.0713093	0.0140855	3.28614e-07	17000	genus.RuminococcaceaeUCG002.id.11360	25.6298
ebi-a-GCST90017053	12	47384118	rs55793120	T	C	0.0507	0.137396	0.027414	4.80674e-07	11669	genus.RuminococcaceaeUCG002.id.11360	25.1191
ebi-a-GCST90017053	1	14732458	rs10927423	C	A	0.1829	-0.0713617	0.0147712	8.49518e-07	17096	genus.RuminococcaceaeUCG002.id.11360	23.3398
ebi-a-GCST90017053	4	12207874	rs67746927	C	G	0.4414	-0.054237	0.0110357	9.17088e-07	16651	genus.RuminococcaceaeUCG002.id.11360	24.1541
ebi-a-GCST90017053	11	111712942	rs116974815	C	A	0.0577	-0.189731	0.0396566	2.02518e-06	5819	genus.RuminococcaceaeUCG002.id.11360	22.8899
ebi-a-GCST90017053	14	77502546	rs7155595	C	A	0.3091	0.0569929	0.0116986	1.14931e-06	17084	genus.RuminococcaceaeUCG002.id.11360	23.734
ebi-a-GCST90017053	11	86335459	rs7120052	A	C	0.1759	0.0624796	0.0135523	1.96895e-06	17097	genus.RuminococcaceaeUCG002.id.11360	21.2544
ebi-a-GCST90017053	1	227563126	rs10916131	C	T	0.1382	-0.069333	0.0146753	2.87497e-06	17097	genus.RuminococcaceaeUCG002.id.11360	22.3205
ebi-a-GCST90017053	1	238938497	rs79016051	C	T	0.0905	-0.0887747	0.0189424	2.33742e-06	16937	genus.RuminococcaceaeUCG002.id.11360	21.9638
ebi-a-GCST90017053	19	54475808	rs12463378	A	G	0.4175	-0.0522061	0.0112086	2.95523e-06	16994	genus.RuminococcaceaeUCG002.id.11360	21.6938
ebi-a-GCST90017053	5	123822114	rs11750293	G	T	0.2813	-0.0578304	0.0120512	1.76136e-06	17094	genus.RuminococcaceaeUCG002.id.11360	23.0276
ebi-a-GCST90017053	1	190171640	rs2265670	C	G	0.4583	-0.0512404	0.0109287	2.99166e-06	17096	genus.RuminococcaceaeUCG002.id.11360	21.9831
ebi-a-GCST90017053	10	73820548	rs15256	C	T	0.0865	0.0732376	0.016834	9.45659e-06	17095	genus.RuminococcaceaeUCG002.id.11360	18.9275
ebi-a-GCST90017053	4	23325040	rs882348	A	G	0.1064	-0.0799946	0.0178618	5.44852e-06	17097	genus.RuminococcaceaeUCG002.id.11360	20.0572
ebi-a-GCST90017053	2	45178830	rs72874194	G	C	0.0994	-0.0770289	0.016725	3.46664e-06	16651	genus.RuminococcaceaeUCG002.id.11360	21.2118
ebi-a-GCST90017053	3	24045453	rs6793778	C	T	0.2624	-0.0558706	0.0125258	9.81289e-06	17094	genus.RuminococcaceaeUCG002.id.11360	19.8955
ebi-a-GCST90017053	12	129451330	rs7342369	C	A	0.3231	-0.0527803	0.0116023	5.66121e-06	16651	genus.RuminococcaceaeUCG002.id.11360	20.6944
ebi-a-GCST90017053	9	20131746	rs10964441	G	A	0.0527	-0.14906	0.034486	7.45116e-06	5346	genus.RuminococcaceaeUCG002.id.11360	18.6826
ebi-a-GCST90017053	11	43344751	rs11607472	A	G	0.1074	-0.0780229	0.0176325	7.18671e-06	16282	genus.RuminococcaceaeUCG002.id.11360	19.5802
ebi-a-GCST90017053	19	43637890	rs7249614	A	G	0.3847	-0.0492778	0.0110807	9.07376e-06	16651	genus.RuminococcaceaeUCG002.id.11360	19.7775
ebi-a-GCST90017053	5	141014951	rs76847269	A	G	0.0567	0.163508	0.0356151	5.1719e-06	7654	genus.RuminococcaceaeUCG002.id.11360	21.0771
ebi-a-GCST90017053	2	120757853	rs6542556	A	G	0.3449	0.050974	0.011406	7.86123e-06	17094	genus.RuminococcaceaeUCG002.id.11360	19.9724
ebi-a-GCST90017053	13	87920450	rs57079348	T	G	0.1213	-0.076573	0.0172819	7.21822e-06	16372	genus.RuminococcaceaeUCG002.id.11360	19.632
ebi-a-GCST90017053	15	90780618	rs56030423	G	A	0.0885	-0.0982874	0.0216344	6.30385e-06	14937	genus.RuminococcaceaeUCG002.id.11360	20.6398
ebi-a-GCST90017053	14	73589896	rs362417	G	C	0.2664	-0.054863	0.0120984	7.80005e-06	17097	genus.RuminococcaceaeUCG002.id.11360	20.5638
ebi-a-GCST90017053	9	114066670	rs113147300	A	G	0.1322	-0.075842	0.0164562	7.6914e-06	16370	genus.RuminococcaceaeUCG002.id.11360	21.2403
ebi-a-GCST90017054	7	51541468	rs73341549	T	C	0.0507	-0.169857	0.0318768	1.50953e-07	6744	genus.RuminococcaceaeUCG003.id.11361	28.3935
ebi-a-GCST90017054	2	205238716	rs6759615	A	G	0.0696	0.102523	0.0200204	7.86224e-07	14410	genus.RuminococcaceaeUCG003.id.11361	26.2238
ebi-a-GCST90017054	19	49209851	rs646327	G	A	0.4682	0.0586696	0.0118369	7.8318e-07	14406	genus.RuminococcaceaeUCG003.id.11361	24.5667
ebi-a-GCST90017054	12	75496463	rs11613919	G	T	0.2127	0.0727604	0.0155716	1.62509e-06	14309	genus.RuminococcaceaeUCG003.id.11361	21.8334
ebi-a-GCST90017054	9	134416970	rs11243416	T	C	0.1014	-0.0925653	0.0191203	1.66882e-06	14004	genus.RuminococcaceaeUCG003.id.11361	23.4372
ebi-a-GCST90017054	15	35071718	rs16959793	A	C	0.2803	-0.062527	0.0131259	2.21709e-06	14412	genus.RuminococcaceaeUCG003.id.11361	22.6924
ebi-a-GCST90017054	8	82026852	rs4452755	A	C	0.3052	-0.0634463	0.0134741	3.29335e-06	14406	genus.RuminococcaceaeUCG003.id.11361	22.1725
ebi-a-GCST90017054	2	37905976	rs10490280	C	T	0.2177	-0.0672094	0.0143309	4.15551e-06	14004	genus.RuminococcaceaeUCG003.id.11361	21.9943
ebi-a-GCST90017054	6	105781538	rs4532474	G	A	0.1491	0.0769231	0.017045	4.82127e-06	14412	genus.RuminococcaceaeUCG003.id.11361	20.3667
ebi-a-GCST90017054	18	46485154	rs4629039	T	A	0.34	0.0553742	0.0122659	6.54355e-06	14404	genus.RuminococcaceaeUCG003.id.11361	20.3804
ebi-a-GCST90017054	7	97348436	rs2523124	T	C	0.3976	-0.0546625	0.0120823	5.7837e-06	14409	genus.RuminococcaceaeUCG003.id.11361	20.4681
ebi-a-GCST90017054	1	13794594	rs3013089	G	A	0.3847	-0.0551473	0.0120346	4.38133e-06	14408	genus.RuminococcaceaeUCG003.id.11361	20.9984
ebi-a-GCST90017054	3	41982393	rs78720113	A	G	0.0696	-0.115348	0.0249601	7.59261e-06	13078	genus.RuminococcaceaeUCG003.id.11361	21.3566
ebi-a-GCST90017054	22	25292719	rs139730	G	C	0.2863	-0.0577655	0.0130645	9.72112e-06	14004	genus.RuminococcaceaeUCG003.id.11361	19.5503
ebi-a-GCST90017055	3	54427795	rs6769553	A	G	0.2843	0.0849743	0.0157451	7.91068e-08	9501	genus.RuminococcaceaeUCG004.id.11362	29.1264
ebi-a-GCST90017055	1	103732214	rs12125734	G	T	0.0865	0.133972	0.0257417	2.09428e-07	8938	genus.RuminococcaceaeUCG004.id.11362	27.0865
ebi-a-GCST90017055	3	169966722	rs511258	G	A	0.2634	-0.0757474	0.0162475	4.52052e-06	9500	genus.RuminococcaceaeUCG004.id.11362	21.7352
ebi-a-GCST90017055	7	24791998	rs2248146	T	C	0.3221	0.0689452	0.0153649	8.20001e-06	9502	genus.RuminococcaceaeUCG004.id.11362	20.1348
ebi-a-GCST90017055	9	7317307	rs10976229	T	G	0.1412	0.095976	0.0214554	7.04477e-06	9116	genus.RuminococcaceaeUCG004.id.11362	20.0103
ebi-a-GCST90017055	2	239846337	rs7569771	A	G	0.2167	-0.075914	0.0170308	8.11964e-06	9502	genus.RuminococcaceaeUCG004.id.11362	19.8689
ebi-a-GCST90017055	8	139253064	rs872501	G	A	0.1272	0.116125	0.025946	5.80805e-06	8473	genus.RuminococcaceaeUCG004.id.11362	20.0313
[truncated: 812 more rows]

## Sheet: Table S2
Supplementary Table 2. 9201 SNPs for the 473 taxonomies from FINRISK consortium in MR analysis of GM on DN phenotype
id.exposure	chr.exposure	pos.exposure	SNP	effect_allele.exposure	other_allele.exposure	eaf.exposure	beta.exposure	se.exposure	pval.exposure	samplesize.exposure	exposure	F value
ebi-a-GCST90032172	9	11110873	rs1577118	G	A	0.973468	-0.143816	0.0267509	7.59994e-08	5959	Absiella dolichum abundance in stool || id:ebi-a-GCST90032172	28.9026
ebi-a-GCST90032172	2	46776584	rs56059578	T	C	0.202203	-0.0541688	0.0106949	4.09996e-07	5959	Absiella dolichum abundance in stool || id:ebi-a-GCST90032172	25.6534
ebi-a-GCST90032172	6	111127314	rs149492298	A	G	0.0119408	0.187131	0.0393907	2e-06	5959	Absiella dolichum abundance in stool || id:ebi-a-GCST90032172	22.5686
ebi-a-GCST90032172	5	36678275	rs2301066	C	T	0.625608	0.0417618	0.00890582	2.69998e-06	5959	Absiella dolichum abundance in stool || id:ebi-a-GCST90032172	21.9893
ebi-a-GCST90032172	20	17333150	rs6044752	G	A	0.18812	0.0515994	0.0109945	2.69998e-06	5959	Absiella dolichum abundance in stool || id:ebi-a-GCST90032172	22.0261
ebi-a-GCST90032172	1	241477685	rs35529920	T	C	0.0324356	0.112596	0.0241238	2.99999e-06	5959	Absiella dolichum abundance in stool || id:ebi-a-GCST90032172	21.7848
ebi-a-GCST90032172	16	72022965	rs4788593	C	G	0.537401	0.0397276	0.0085534	3.40001e-06	5959	Absiella dolichum abundance in stool || id:ebi-a-GCST90032172	21.5728
ebi-a-GCST90032172	4	99744089	rs78781023	T	C	0.0262405	0.124674	0.0270976	4.20001e-06	5959	Absiella dolichum abundance in stool || id:ebi-a-GCST90032172	21.1685
ebi-a-GCST90032172	10	122365049	rs11199437	C	T	0.46014	0.0411556	0.00905584	5.49997e-06	5959	Absiella dolichum abundance in stool || id:ebi-a-GCST90032172	20.6538
ebi-a-GCST90032172	9	138818357	rs4842051	T	C	0.159515	0.0540161	0.0119113	5.80003e-06	5959	Absiella dolichum abundance in stool || id:ebi-a-GCST90032172	20.565
ebi-a-GCST90032172	14	68250556	rs149949669	C	G	0.0225316	0.130773	0.028878	5.89997e-06	5959	Absiella dolichum abundance in stool || id:ebi-a-GCST90032172	20.507
ebi-a-GCST90032172	8	64849450	rs970908	A	T	0.59525	-0.0399956	0.00887363	6.59994e-06	5959	Absiella dolichum abundance in stool || id:ebi-a-GCST90032172	20.3152
ebi-a-GCST90032172	5	80254412	rs80117561	T	C	0.0255276	0.123498	0.0274408	6.80002e-06	5959	Absiella dolichum abundance in stool || id:ebi-a-GCST90032172	20.2547
ebi-a-GCST90032172	12	69951428	rs521033	G	A	0.085255	-0.0691384	0.0153808	7.00003e-06	5959	Absiella dolichum abundance in stool || id:ebi-a-GCST90032172	20.206
ebi-a-GCST90032172	11	93838707	rs74451960	C	T	0.132669	-0.056946	0.0127157	7.49998e-06	5959	Absiella dolichum abundance in stool || id:ebi-a-GCST90032172	20.0561
ebi-a-GCST90032172	1	40001371	rs12134518	A	G	0.124831	-0.0581913	0.0129997	7.59994e-06	5959	Absiella dolichum abundance in stool || id:ebi-a-GCST90032172	20.0378
ebi-a-GCST90032172	2	30174941	rs13397435	A	T	0.253406	0.0448531	0.010067	8.40001e-06	5959	Absiella dolichum abundance in stool || id:ebi-a-GCST90032172	19.8511
ebi-a-GCST90032172	13	63269754	rs4442668	T	C	0.970613	-0.112578	0.0253282	8.79995e-06	5959	Absiella dolichum abundance in stool || id:ebi-a-GCST90032172	19.756
ebi-a-GCST90032172	17	11711923	rs113811824	A	G	0.0130625	0.170074	0.0382854	8.9e-06	5959	Absiella dolichum abundance in stool || id:ebi-a-GCST90032172	19.7337
ebi-a-GCST90032173	3	69840865	rs12637754	G	A	0.174072	-0.0203502	0.0036898	3.50002e-08	5959	Acetobacteraceae abundance in stool || id:ebi-a-GCST90032173	30.4181
ebi-a-GCST90032173	5	51964916	rs164427	G	A	0.807286	0.0166941	0.00355519	2.69998e-06	5959	Acetobacteraceae abundance in stool || id:ebi-a-GCST90032173	22.0496
ebi-a-GCST90032173	21	23258196	rs2827109	G	A	0.249063	-0.0152088	0.00325668	2.99999e-06	5959	Acetobacteraceae abundance in stool || id:ebi-a-GCST90032173	21.8092
ebi-a-GCST90032173	2	99864928	rs13020322	G	A	0.216163	0.0157695	0.00342146	4e-06	5959	Acetobacteraceae abundance in stool || id:ebi-a-GCST90032173	21.2429
ebi-a-GCST90032173	12	66846138	rs10878425	C	T	0.662044	0.0136559	0.00296547	4.09996e-06	5959	Acetobacteraceae abundance in stool || id:ebi-a-GCST90032173	21.2057
ebi-a-GCST90032173	12	100186194	rs116935460	C	T	0.0122834	-0.0570228	0.0126123	6.1e-06	5959	Acetobacteraceae abundance in stool || id:ebi-a-GCST90032173	20.4413
ebi-a-GCST90032173	7	9023566	rs9986739	C	T	0.868459	-0.019136	0.00423695	6.29999e-06	5959	Acetobacteraceae abundance in stool || id:ebi-a-GCST90032173	20.3984
ebi-a-GCST90032173	8	3074444	rs13262871	G	A	0.555336	-0.0126669	0.00282481	7.29995e-06	5959	Acetobacteraceae abundance in stool || id:ebi-a-GCST90032173	20.1077
ebi-a-GCST90032173	9	73933752	rs10781012	A	G	0.86614	0.0184067	0.00410648	7.39997e-06	5959	Acetobacteraceae abundance in stool || id:ebi-a-GCST90032173	20.0915
ebi-a-GCST90032173	2	202095130	rs115353050	T	C	0.068201	0.0249041	0.00556845	7.69999e-06	5959	Acetobacteraceae abundance in stool || id:ebi-a-GCST90032173	20.002
ebi-a-GCST90032173	11	36279233	rs2197600	T	A	0.729352	0.0139736	0.00312811	7.90005e-06	5959	Acetobacteraceae abundance in stool || id:ebi-a-GCST90032173	19.955
ebi-a-GCST90032173	19	12598880	rs183045777	A	G	0.0227657	-0.0414106	0.00928658	8.19993e-06	5959	Acetobacteraceae abundance in stool || id:ebi-a-GCST90032173	19.8844
ebi-a-GCST90032173	16	78826034	rs118022621	G	A	0.0356602	-0.0333867	0.00751674	8.9e-06	5959	Acetobacteraceae abundance in stool || id:ebi-a-GCST90032173	19.7282
ebi-a-GCST90032173	17	71453207	rs55824518	G	T	0.547438	0.0127071	0.00287181	9.69996e-06	5959	Acetobacteraceae abundance in stool || id:ebi-a-GCST90032173	19.5786
ebi-a-GCST90032174	3	69840865	rs12637754	G	A	0.174072	-0.0188591	0.0033716	2.19999e-08	5959	Acetobacterales abundance in stool || id:ebi-a-GCST90032174	31.2874
ebi-a-GCST90032174	7	9023566	rs9986739	C	T	0.868459	-0.0183681	0.00387171	2.1e-06	5959	Acetobacterales abundance in stool || id:ebi-a-GCST90032174	22.5073
ebi-a-GCST90032174	5	51964916	rs164427	G	A	0.807286	0.0151409	0.00324862	3.2e-06	5959	Acetobacterales abundance in stool || id:ebi-a-GCST90032174	21.7223
ebi-a-GCST90032174	16	78826034	rs118022621	G	A	0.0356602	-0.0317201	0.0068693	3.89996e-06	5959	Acetobacterales abundance in stool || id:ebi-a-GCST90032174	21.3228
ebi-a-GCST90032174	9	73933752	rs10781012	A	G	0.86614	0.0172745	0.0037525	4.20001e-06	5959	Acetobacterales abundance in stool || id:ebi-a-GCST90032174	21.1919
ebi-a-GCST90032174	2	99864928	rs13020322	G	A	0.216163	0.0143566	0.00312659	4.39997e-06	5959	Acetobacterales abundance in stool || id:ebi-a-GCST90032174	21.0844
ebi-a-GCST90032174	12	66846138	rs10878425	C	T	0.662044	0.0124292	0.00270984	4.49997e-06	5959	Acetobacterales abundance in stool || id:ebi-a-GCST90032174	21.0377
ebi-a-GCST90032174	21	23258196	rs2827109	G	A	0.249063	-0.0136058	0.00297597	4.79999e-06	5959	Acetobacterales abundance in stool || id:ebi-a-GCST90032174	20.9022
ebi-a-GCST90032174	15	67268321	rs116870050	A	G	0.0822114	0.0210636	0.00461458	5e-06	5959	Acetobacterales abundance in stool || id:ebi-a-GCST90032174	20.8354
ebi-a-GCST90032174	8	3056894	rs1867045	A	C	0.53196	-0.0116268	0.00256147	5.60003e-06	5959	Acetobacterales abundance in stool || id:ebi-a-GCST90032174	20.6035
ebi-a-GCST90032174	2	209241939	rs10181047	T	C	0.364286	0.0121141	0.00267405	5.89997e-06	5959	Acetobacterales abundance in stool || id:ebi-a-GCST90032174	20.5231
ebi-a-GCST90032174	3	193482657	rs55888898	G	A	0.213497	-0.0141117	0.00312713	6.4e-06	5959	Acetobacterales abundance in stool || id:ebi-a-GCST90032174	20.3642
ebi-a-GCST90032174	3	127472172	rs76652641	C	T	0.0324255	-0.0326318	0.0072457	6.69993e-06	5959	Acetobacterales abundance in stool || id:ebi-a-GCST90032174	20.2825
ebi-a-GCST90032174	16	5456328	rs13337877	A	G	0.164213	-0.0157458	0.00349669	6.69993e-06	5959	Acetobacterales abundance in stool || id:ebi-a-GCST90032174	20.2775
ebi-a-GCST90032174	15	61336628	rs4774384	T	C	0.435166	-0.0117459	0.00261171	6.90001e-06	5959	Acetobacterales abundance in stool || id:ebi-a-GCST90032174	20.2266
ebi-a-GCST90032174	9	89885028	rs12554240	C	T	0.209324	-0.0140188	0.00312371	7.19996e-06	5959	Acetobacterales abundance in stool || id:ebi-a-GCST90032174	20.141
ebi-a-GCST90032174	7	2924269	rs1476635	A	G	0.852771	0.0163208	0.00365078	7.79992e-06	5959	Acetobacterales abundance in stool || id:ebi-a-GCST90032174	19.9853
ebi-a-GCST90032175	6	107073939	rs7773795	C	T	0.0949739	0.0340796	0.00620627	4e-08	5959	Achromobacter abundance in stool || id:ebi-a-GCST90032175	30.1528
ebi-a-GCST90032175	1	98987464	rs59655337	A	G	0.0410993	-0.0468773	0.00916444	3.09999e-07	5959	Achromobacter abundance in stool || id:ebi-a-GCST90032175	26.1646
ebi-a-GCST90032175	22	44293068	rs80634	G	A	0.872007	-0.0274364	0.00554301	7.39997e-07	5959	Achromobacter abundance in stool || id:ebi-a-GCST90032175	24.4998
ebi-a-GCST90032175	4	17467493	rs2518642	T	C	0.316773	0.0190745	0.00388779	9.29994e-07	5959	Achromobacter abundance in stool || id:ebi-a-GCST90032175	24.0714
ebi-a-GCST90032175	3	197535273	rs143189136	T	C	0.0230964	-0.0575443	0.0123714	3.29997e-06	5959	Achromobacter abundance in stool || id:ebi-a-GCST90032175	21.6355
ebi-a-GCST90032175	7	22399451	rs78195101	G	A	0.169445	0.0225597	0.00491728	4.49997e-06	5959	Achromobacter abundance in stool || id:ebi-a-GCST90032175	21.0483
ebi-a-GCST90032175	11	8965855	rs184866557	G	T	0.0141772	0.0694074	0.0152808	5.60003e-06	5959	Achromobacter abundance in stool || id:ebi-a-GCST90032175	20.631
ebi-a-GCST90032175	12	100186194	rs116935460	C	T	0.0122834	-0.0746139	0.016466	5.89997e-06	5959	Achromobacter abundance in stool || id:ebi-a-GCST90032175	20.5335
ebi-a-GCST90032175	22	21448500	rs8139510	A	G	0.389237	-0.0174604	0.00388316	6.90001e-06	5959	Achromobacter abundance in stool || id:ebi-a-GCST90032175	20.218
ebi-a-GCST90032175	13	112814791	rs75639327	G	A	0.114496	-0.0262084	0.0058935	8.70001e-06	5959	Achromobacter abundance in stool || id:ebi-a-GCST90032175	19.7758
ebi-a-GCST90032175	2	138504689	rs1378751	T	C	0.202343	-0.0205893	0.0046553	9.69996e-06	5959	Achromobacter abundance in stool || id:ebi-a-GCST90032175	19.5609
ebi-a-GCST90032176	12	76487909	rs117780817	G	C	0.0144744	0.209511	0.03537	3.2e-09	5959	Acidaminococcus fermentans abundance in stool || id:ebi-a-GCST90032176	35.0868
ebi-a-GCST90032176	1	161683136	rs11746	A	G	0.507828	-0.0431592	0.00862608	5.60003e-07	5959	Acidaminococcus fermentans abundance in stool || id:ebi-a-GCST90032176	25.0334
ebi-a-GCST90032176	7	152855076	rs28558255	A	G	0.0126369	0.188081	0.0383446	9.29994e-07	5959	Acidaminococcus fermentans abundance in stool || id:ebi-a-GCST90032176	24.0592
ebi-a-GCST90032176	4	91747177	rs78108900	T	C	0.2333	-0.0487882	0.0101563	1.6e-06	5959	Acidaminococcus fermentans abundance in stool || id:ebi-a-GCST90032176	23.0759
ebi-a-GCST90032176	4	143265120	rs2627838	T	C	0.0177815	0.154456	0.0325053	2e-06	5959	Acidaminococcus fermentans abundance in stool || id:ebi-a-GCST90032176	22.5788
ebi-a-GCST90032176	2	213129211	rs1521662	T	G	0.732329	-0.045742	0.00978068	2.90001e-06	5959	Acidaminococcus fermentans abundance in stool || id:ebi-a-GCST90032176	21.8722
ebi-a-GCST90032176	8	3552422	rs62474725	C	G	0.0406957	0.102585	0.0219296	2.90001e-06	5959	Acidaminococcus fermentans abundance in stool || id:ebi-a-GCST90032176	21.883
ebi-a-GCST90032176	2	6303572	rs75704612	T	G	0.041879	0.100583	0.0215202	2.99999e-06	5959	Acidaminococcus fermentans abundance in stool || id:ebi-a-GCST90032176	21.8452
ebi-a-GCST90032176	1	208648503	rs35933529	A	T	0.0747436	0.0766077	0.0165671	3.79997e-06	5959	Acidaminococcus fermentans abundance in stool || id:ebi-a-GCST90032176	21.3822
ebi-a-GCST90032176	8	70589764	rs79309432	G	A	0.0117766	0.183925	0.0401795	4.70002e-06	5959	Acidaminococcus fermentans abundance in stool || id:ebi-a-GCST90032176	20.9543
ebi-a-GCST90032176	14	51310988	rs117404788	A	G	0.0117568	0.182162	0.0398568	4.90004e-06	5959	Acidaminococcus fermentans abundance in stool || id:ebi-a-GCST90032176	20.8887
ebi-a-GCST90032176	15	40130905	rs28451465	G	T	0.0368699	0.104658	0.022975	5.19996e-06	5959	Acidaminococcus fermentans abundance in stool || id:ebi-a-GCST90032176	20.7508
ebi-a-GCST90032176	6	21070489	rs6932873	T	C	0.380264	-0.0398987	0.00881436	5.99998e-06	5959	Acidaminococcus fermentans abundance in stool || id:ebi-a-GCST90032176	20.4897
ebi-a-GCST90032176	9	4490880	rs12002726	C	T	0.788325	-0.0489949	0.0108264	5.99998e-06	5959	Acidaminococcus fermentans abundance in stool || id:ebi-a-GCST90032176	20.4802
ebi-a-GCST90032176	15	25066360	rs1453556	A	G	0.710994	0.0425371	0.00946293	7.00003e-06	5959	Acidaminococcus fermentans abundance in stool || id:ebi-a-GCST90032176	20.2062
ebi-a-GCST90032176	13	113005042	rs151221450	C	T	0.0477119	0.0908785	0.0202781	7.39997e-06	5959	Acidaminococcus fermentans abundance in stool || id:ebi-a-GCST90032176	20.0848
ebi-a-GCST90032176	10	100208771	rs11189608	T	C	0.0259028	0.121178	0.0272204	8.50002e-06	5959	Acidaminococcus fermentans abundance in stool || id:ebi-a-GCST90032176	19.8179
ebi-a-GCST90032176	12	102199227	rs73168307	A	G	0.045593	0.0918446	0.0206399	8.60003e-06	5959	Acidaminococcus fermentans abundance in stool || id:ebi-a-GCST90032176	19.8012
ebi-a-GCST90032176	2	237678363	rs77637200	G	T	0.087817	0.0681176	0.0153191	8.70001e-06	5959	Acidaminococcus fermentans abundance in stool || id:ebi-a-GCST90032176	19.7721
ebi-a-GCST90032176	5	98268572	rs161947	T	C	0.107473	0.0619313	0.0139237	8.70001e-06	5959	Acidaminococcus fermentans abundance in stool || id:ebi-a-GCST90032176	19.7839
ebi-a-GCST90032176	9	138485829	rs78629689	C	A	0.0104677	0.187712	0.0422505	8.9e-06	5959	Acidaminococcus fermentans abundance in stool || id:ebi-a-GCST90032176	19.7388
ebi-a-GCST90032176	3	185959904	rs75037197	T	C	0.0144223	0.159013	0.0359603	9.80009e-06	5959	Acidaminococcus fermentans abundance in stool || id:ebi-a-GCST90032176	19.5532
ebi-a-GCST90032177	12	13535744	rs138999137	G	C	0.0111878	0.185868	0.0315139	3.69999e-09	5959	Acidaminococcus sp900315205 abundance in stool || id:ebi-a-GCST90032177	34.786
ebi-a-GCST90032177	3	192389800	rs114480009	G	A	0.0143848	0.136536	0.0280914	1.2e-06	5959	Acidaminococcus sp900315205 abundance in stool || id:ebi-a-GCST90032177	23.6237
ebi-a-GCST90032177	12	92302987	rs10859228	G	A	0.45614	-0.0322097	0.00663439	1.2e-06	5959	Acidaminococcus sp900315205 abundance in stool || id:ebi-a-GCST90032177	23.5706
ebi-a-GCST90032177	12	28869432	rs789019	A	G	0.0647603	-0.0647339	0.0134341	1.40001e-06	5959	Acidaminococcus sp900315205 abundance in stool || id:ebi-a-GCST90032177	23.2192
ebi-a-GCST90032177	5	56639058	rs57655157	A	G	0.143641	0.0445382	0.00945739	2.5e-06	5959	Acidaminococcus sp900315205 abundance in stool || id:ebi-a-GCST90032177	22.178
ebi-a-GCST90032177	2	31490716	rs630359	G	C	0.832429	-0.042952	0.0091463	2.69998e-06	5959	Acidaminococcus sp900315205 abundance in stool || id:ebi-a-GCST90032177	22.0534
ebi-a-GCST90032177	4	54982060	rs73252933	C	T	0.0517474	-0.0692967	0.0147916	2.80001e-06	5959	Acidaminococcus sp900315205 abundance in stool || id:ebi-a-GCST90032177	21.948
ebi-a-GCST90032177	2	150860521	rs148894440	T	C	0.0543753	0.0678118	0.0147113	4e-06	5959	Acidaminococcus sp900315205 abundance in stool || id:ebi-a-GCST90032177	21.2475
ebi-a-GCST90032177	5	158803479	rs56240842	A	G	0.0550583	-0.066734	0.0144714	4e-06	5959	Acidaminococcus sp900315205 abundance in stool || id:ebi-a-GCST90032177	21.2654
ebi-a-GCST90032177	6	91535357	rs4621606	T	C	0.212024	-0.0373012	0.00816423	4.90004e-06	5959	Acidaminococcus sp900315205 abundance in stool || id:ebi-a-GCST90032177	20.8745
ebi-a-GCST90032177	8	39832025	rs2543062	A	G	0.189949	0.0386146	0.00846332	5.1e-06	5959	Acidaminococcus sp900315205 abundance in stool || id:ebi-a-GCST90032177	20.8172
ebi-a-GCST90032177	2	18087140	rs188890540	C	T	0.0496549	0.0695372	0.0153067	5.49997e-06	5959	Acidaminococcus sp900315205 abundance in stool || id:ebi-a-GCST90032177	20.6382
ebi-a-GCST90032177	3	32848745	rs9833967	T	C	0.286735	0.0341244	0.00750935	5.49997e-06	5959	Acidaminococcus sp900315205 abundance in stool || id:ebi-a-GCST90032177	20.6503
ebi-a-GCST90032177	6	73792745	rs139614351	G	C	0.0105485	0.148108	0.0326419	5.69994e-06	5959	Acidaminococcus sp900315205 abundance in stool || id:ebi-a-GCST90032177	20.5876
ebi-a-GCST90032177	15	31295788	rs10162919	C	A	0.312754	0.0320963	0.00709127	5.99998e-06	5959	Acidaminococcus sp900315205 abundance in stool || id:ebi-a-GCST90032177	20.4862
ebi-a-GCST90032177	13	104031638	rs78002322	T	G	0.0150204	0.123785	0.0273769	6.1e-06	5959	Acidaminococcus sp900315205 abundance in stool || id:ebi-a-GCST90032177	20.4441
ebi-a-GCST90032177	4	134382649	rs80238466	C	T	0.0153911	-0.121426	0.0269845	6.80002e-06	5959	Acidaminococcus sp900315205 abundance in stool || id:ebi-a-GCST90032177	20.2486
ebi-a-GCST90032177	11	45398217	rs7930399	A	C	0.35652	-0.0308933	0.00692521	8.19993e-06	5959	Acidaminococcus sp900315205 abundance in stool || id:ebi-a-GCST90032177	19.9004
ebi-a-GCST90032177	5	135338840	rs30747	T	C	0.969412	0.0864659	0.0195037	9.29994e-06	5959	Acidaminococcus sp900315205 abundance in stool || id:ebi-a-GCST90032177	19.6542
ebi-a-GCST90032177	17	77367656	rs11650345	A	C	0.151984	0.0412605	0.00930995	9.29994e-06	5959	Acidaminococcus sp900315205 abundance in stool || id:ebi-a-GCST90032177	19.6415
ebi-a-GCST90032177	18	6171674	rs17408183	C	T	0.0180988	0.110297	0.0249091	9.49992e-06	5959	Acidaminococcus sp900315205 abundance in stool || id:ebi-a-GCST90032177	19.607
ebi-a-GCST90032178	16	5456328	rs13337877	A	G	0.164213	-0.0198132	0.00362097	4.49997e-08	5959	Acidobacteriales abundance in stool || id:ebi-a-GCST90032178	29.9405
ebi-a-GCST90032178	19	15133460	rs12974710	C	T	0.87772	0.020389	0.00405149	4.79999e-07	5959	Acidobacteriales abundance in stool || id:ebi-a-GCST90032178	25.3257
ebi-a-GCST90032178	2	23519003	rs72773146	C	T	0.0310438	-0.0385648	0.00769699	5.39995e-07	5959	Acidobacteriales abundance in stool || id:ebi-a-GCST90032178	25.1038
ebi-a-GCST90032178	10	90793388	rs12570042	A	G	0.124537	-0.0195239	0.00400064	1.09999e-06	5959	Acidobacteriales abundance in stool || id:ebi-a-GCST90032178	23.8163
ebi-a-GCST90032178	2	145611313	rs115458621	G	A	0.100544	-0.0210889	0.00444503	2.1e-06	5959	Acidobacteriales abundance in stool || id:ebi-a-GCST90032178	22.5091
ebi-a-GCST90032178	9	38254691	rs7030685	C	G	0.525743	-0.0124889	0.00264966	2.39999e-06	5959	Acidobacteriales abundance in stool || id:ebi-a-GCST90032178	22.2161
ebi-a-GCST90032178	16	49977729	rs111490410	C	T	0.0124958	-0.0566186	0.0120196	2.5e-06	5959	Acidobacteriales abundance in stool || id:ebi-a-GCST90032178	22.189
ebi-a-GCST90032178	8	18833643	rs11204010	T	A	0.142617	-0.0180146	0.00383069	2.59998e-06	5959	Acidobacteriales abundance in stool || id:ebi-a-GCST90032178	22.1154
ebi-a-GCST90032178	13	27401237	rs9507799	T	C	0.461922	0.0126265	0.00268842	2.59998e-06	5959	Acidobacteriales abundance in stool || id:ebi-a-GCST90032178	22.0583
ebi-a-GCST90032178	9	74775937	rs111892487	T	C	0.0235889	-0.0408686	0.00874228	2.90001e-06	5959	Acidobacteriales abundance in stool || id:ebi-a-GCST90032178	21.854
ebi-a-GCST90032178	3	193482657	rs55888898	G	A	0.213497	-0.0150153	0.00323933	3.59998e-06	5959	Acidobacteriales abundance in stool || id:ebi-a-GCST90032178	21.4861
ebi-a-GCST90032178	2	145196196	rs17738837	G	T	0.158773	-0.0162858	0.00364076	7.69999e-06	5959	Acidobacteriales abundance in stool || id:ebi-a-GCST90032178	20.0094
ebi-a-GCST90032178	4	29737980	rs2871406	T	C	0.472036	0.0120751	0.00269906	7.69999e-06	5959	Acidobacteriales abundance in stool || id:ebi-a-GCST90032178	20.015
ebi-a-GCST90032178	1	215918566	rs2797225	T	A	0.500084	0.0118582	0.00265371	7.90005e-06	5959	Acidobacteriales abundance in stool || id:ebi-a-GCST90032178	19.9678
ebi-a-GCST90032178	15	94819263	rs56052861	C	T	0.121462	-0.0187565	0.00421447	8.60003e-06	5959	Acidobacteriales abundance in stool || id:ebi-a-GCST90032178	19.807
ebi-a-GCST90032178	7	33900174	rs117834141	G	A	0.0668308	-0.0236936	0.00533417	8.9e-06	5959	Acidobacteriales abundance in stool || id:ebi-a-GCST90032178	19.7301
ebi-a-GCST90032178	11	64226550	rs77874174	A	G	0.112271	-0.0187168	0.00422944	9.59997e-06	5959	Acidobacteriales abundance in stool || id:ebi-a-GCST90032178	19.5838
ebi-a-GCST90032179	2	136138627	rs3940549	G	A	0.421891	0.0856809	0.00684579	6.09958e-36	5959	Actinobacteria abundance in stool || id:ebi-a-GCST90032179	156.647
ebi-a-GCST90032179	6	124905201	rs6932959	A	G	0.664866	-0.0360087	0.00708867	3.79997e-07	5959	Actinobacteria abundance in stool || id:ebi-a-GCST90032179	25.8039
ebi-a-GCST90032179	12	13835420	rs4764026	C	A	0.357958	0.0339505	0.00697091	1.09999e-06	5959	Actinobacteria abundance in stool || id:ebi-a-GCST90032179	23.7199
ebi-a-GCST90032179	20	49512621	rs6067586	G	A	0.980874	-0.116407	0.0245081	2e-06	5959	Actinobacteria abundance in stool || id:ebi-a-GCST90032179	22.56
ebi-a-GCST90032179	2	212504999	rs7369560	T	C	0.954908	-0.0761084	0.0161327	2.39999e-06	5959	Actinobacteria abundance in stool || id:ebi-a-GCST90032179	22.2562
ebi-a-GCST90032179	4	93279726	rs72660102	G	A	0.0784297	0.0581274	0.0123557	2.5e-06	5959	Actinobacteria abundance in stool || id:ebi-a-GCST90032179	22.1323
ebi-a-GCST90032179	5	148193733	rs10440729	T	C	0.173411	0.0410487	0.00881147	3.2e-06	5959	Actinobacteria abundance in stool || id:ebi-a-GCST90032179	21.7021
ebi-a-GCST90032179	20	35508931	rs116897774	T	C	0.0105183	0.151975	0.032838	3.69999e-06	5959	Actinobacteria abundance in stool || id:ebi-a-GCST90032179	21.4186
ebi-a-GCST90032179	15	95398867	rs3803488	A	G	0.226043	0.0368617	0.00798195	3.89996e-06	5959	Actinobacteria abundance in stool || id:ebi-a-GCST90032179	21.3271
ebi-a-GCST90032179	20	35456330	rs116980236	G	A	0.0637829	-0.0635304	0.01376	3.89996e-06	5959	Actinobacteria abundance in stool || id:ebi-a-GCST90032179	21.317
ebi-a-GCST90032179	7	99242833	rs143755003	T	C	0.025561	-0.0964529	0.0213046	5.99998e-06	5959	Actinobacteria abundance in stool || id:ebi-a-GCST90032179	20.4967
ebi-a-GCST90032179	10	21428825	rs11012543	G	A	0.013509	0.130345	0.0287948	5.99998e-06	5959	Actinobacteria abundance in stool || id:ebi-a-GCST90032179	20.4909
ebi-a-GCST90032179	14	54187526	rs7156582	T	A	0.814286	-0.0387383	0.00861581	6.90001e-06	5959	Actinobacteria abundance in stool || id:ebi-a-GCST90032179	20.2157
ebi-a-GCST90032179	4	187720486	rs12501985	G	A	0.185324	0.0388009	0.00864	7.10003e-06	5959	Actinobacteria abundance in stool || id:ebi-a-GCST90032179	20.1677
ebi-a-GCST90032179	6	162195003	rs117583045	A	C	0.0563916	-0.0648764	0.0146634	9.69996e-06	5959	Actinobacteria abundance in stool || id:ebi-a-GCST90032179	19.5751
ebi-a-GCST90032180	2	136138627	rs3940549	G	A	0.421891	0.050729	0.00513697	5.30029e-23	5959	Actinobacteriota abundance in stool || id:ebi-a-GCST90032180	97.5211
ebi-a-GCST90032180	15	34011761	rs35307665	T	C	0.172833	-0.031698	0.00670697	2.30001e-06	5959	Actinobacteriota abundance in stool || id:ebi-a-GCST90032180	22.3363
ebi-a-GCST90032180	8	1373489	rs62484243	T	G	0.095639	0.0400151	0.00848481	2.39999e-06	5959	Actinobacteriota abundance in stool || id:ebi-a-GCST90032180	22.2415
ebi-a-GCST90032180	7	83617697	rs797815	A	C	0.223312	-0.0273506	0.00601988	5.49997e-06	5959	Actinobacteriota abundance in stool || id:ebi-a-GCST90032180	20.6423
ebi-a-GCST90032180	6	170557309	rs2983215	G	A	0.723749	0.0254038	0.0055947	5.60003e-06	5959	Actinobacteriota abundance in stool || id:ebi-a-GCST90032180	20.6179
ebi-a-GCST90032180	8	1284672	rs112134915	G	A	0.0282142	0.0694174	0.0153756	6.29999e-06	5959	Actinobacteriota abundance in stool || id:ebi-a-GCST90032180	20.3832
ebi-a-GCST90032180	9	85165993	rs1890115	T	G	0.147355	-0.0318961	0.00708692	6.80002e-06	5959	Actinobacteriota abundance in stool || id:ebi-a-GCST90032180	20.2563
ebi-a-GCST90032180	12	52358168	rs771997	A	G	0.277544	-0.0250611	0.00558648	7.29995e-06	5959	Actinobacteriota abundance in stool || id:ebi-a-GCST90032180	20.1244
ebi-a-GCST90032180	2	80997117	rs2164706	C	G	0.153084	0.0311264	0.00696623	7.90005e-06	5959	Actinobacteriota abundance in stool || id:ebi-a-GCST90032180	19.9647
ebi-a-GCST90032180	5	148193733	rs10440729	T	C	0.173411	0.0294462	0.00661194	8.40001e-06	5959	Actinobacteriota abundance in stool || id:ebi-a-GCST90032180	19.8336
ebi-a-GCST90032180	20	24353232	rs73101198	C	T	0.0468165	0.0532742	0.01196	8.40001e-06	5959	Actinobacteriota abundance in stool || id:ebi-a-GCST90032180	19.8414
ebi-a-GCST90032180	13	108667657	rs6492094	T	C	0.68445	-0.0246117	0.0055456	9.09997e-06	5959	Actinobacteriota abundance in stool || id:ebi-a-GCST90032180	19.6964
ebi-a-GCST90032180	10	104548393	rs2250301	A	G	0.377686	-0.0229346	0.00516973	9.20005e-06	5959	Actinobacteriota abundance in stool || id:ebi-a-GCST90032180	19.681
ebi-a-GCST90032181	2	136138627	rs3940549	G	A	0.421891	0.123463	0.0103317	6.4998e-33	5959	Actinomycetales abundance in stool || id:ebi-a-GCST90032181	142.801
ebi-a-GCST90032181	8	71664539	rs76648959	A	G	0.0373665	-0.129661	0.026469	9.69996e-07	5959	Actinomycetales abundance in stool || id:ebi-a-GCST90032181	23.9963
ebi-a-GCST90032181	6	124911565	rs641498	G	A	0.67805	-0.0519603	0.0107732	1.40001e-06	5959	Actinomycetales abundance in stool || id:ebi-a-GCST90032181	23.2624
ebi-a-GCST90032181	12	13841757	rs2300246	A	T	0.752896	-0.0554716	0.0116406	1.89998e-06	5959	Actinomycetales abundance in stool || id:ebi-a-GCST90032181	22.7086
ebi-a-GCST90032181	2	102068305	rs113201217	T	C	0.0148498	0.197561	0.0419434	2.5e-06	5959	Actinomycetales abundance in stool || id:ebi-a-GCST90032181	22.1858
ebi-a-GCST90032181	5	148193733	rs10440729	T	C	0.173411	0.0624891	0.0132993	2.59998e-06	5959	Actinomycetales abundance in stool || id:ebi-a-GCST90032181	22.0776
ebi-a-GCST90032181	20	35508931	rs116897774	T	C	0.0105183	0.225686	0.0495628	5.30005e-06	5959	Actinomycetales abundance in stool || id:ebi-a-GCST90032181	20.7347
ebi-a-GCST90032181	2	169096810	rs116311695	G	C	0.0174272	-0.177325	0.0389791	5.39995e-06	5959	Actinomycetales abundance in stool || id:ebi-a-GCST90032181	20.6955
ebi-a-GCST90032181	10	7725954	rs72781019	T	A	0.0126646	0.2057	0.0452761	5.49997e-06	5959	Actinomycetales abundance in stool || id:ebi-a-GCST90032181	20.641
ebi-a-GCST90032181	3	197039752	rs71323798	G	A	0.0604517	-0.0949988	0.0213458	8.60003e-06	5959	Actinomycetales abundance in stool || id:ebi-a-GCST90032181	19.8067
ebi-a-GCST90032181	1	72109688	rs17091560	T	G	0.354191	0.0469395	0.010566	8.9e-06	5959	Actinomycetales abundance in stool || id:ebi-a-GCST90032181	19.7358
ebi-a-GCST90032181	20	35456330	rs116980236	G	A	0.0637829	-0.0922762	0.0207681	8.9e-06	5959	Actinomycetales abundance in stool || id:ebi-a-GCST90032181	19.7418
ebi-a-GCST90032181	8	35202820	rs71513754	T	C	0.0591025	-0.0953413	0.0214991	9.20005e-06	5959	Actinomycetales abundance in stool || id:ebi-a-GCST90032181	19.6663
ebi-a-GCST90032182	6	32628149	rs9273487	G	A	0.266989	-0.114566	0.0194374	3.79997e-09	5959	Agathobacter sp000434275 abundance in stool || id:ebi-a-GCST90032182	34.7404
ebi-a-GCST90032182	19	45381292	rs150639620	T	G	0.0414704	0.215365	0.0432182	6.29999e-07	5959	Agathobacter sp000434275 abundance in stool || id:ebi-a-GCST90032182	24.8323
ebi-a-GCST90032182	12	56228740	rs146505472	G	C	0.0173435	-0.306083	0.0655829	3.09999e-06	5959	Agathobacter sp000434275 abundance in stool || id:ebi-a-GCST90032182	21.782
ebi-a-GCST90032182	8	65387467	rs7836768	G	A	0.376137	-0.082043	0.0177492	3.79997e-06	5959	Agathobacter sp000434275 abundance in stool || id:ebi-a-GCST90032182	21.3661
ebi-a-GCST90032182	11	93707642	rs2456556	G	A	0.799327	-0.0979141	0.0211856	3.79997e-06	5959	Agathobacter sp000434275 abundance in stool || id:ebi-a-GCST90032182	21.3604
ebi-a-GCST90032182	16	17005289	rs117149799	G	C	0.0372359	0.206501	0.045503	5.69994e-06	5959	Agathobacter sp000434275 abundance in stool || id:ebi-a-GCST90032182	20.5951
ebi-a-GCST90032182	16	16060394	rs215095	A	G	0.789371	0.0946242	0.0208801	5.80003e-06	5959	Agathobacter sp000434275 abundance in stool || id:ebi-a-GCST90032182	20.5371
ebi-a-GCST90032182	17	72520687	rs783251	G	A	0.959617	-0.197431	0.0437049	6.29999e-06	5959	Agathobacter sp000434275 abundance in stool || id:ebi-a-GCST90032182	20.4066
ebi-a-GCST90032182	9	35631423	rs10972531	T	C	0.56872	-0.0781078	0.017345	6.69993e-06	5959	Agathobacter sp000434275 abundance in stool || id:ebi-a-GCST90032182	20.2787
ebi-a-GCST90032182	1	236735438	rs115275374	T	C	0.0351763	-0.20836	0.0464876	7.39997e-06	5959	Agathobacter sp000434275 abundance in stool || id:ebi-a-GCST90032182	20.0888
ebi-a-GCST90032182	5	96224328	rs145825934	A	C	0.0289416	0.230205	0.0514158	7.59994e-06	5959	Agathobacter sp000434275 abundance in stool || id:ebi-a-GCST90032182	20.0464
ebi-a-GCST90032182	2	222676514	rs10498122	T	A	0.0414873	-0.194491	0.0435015	7.79992e-06	5959	Agathobacter sp000434275 abundance in stool || id:ebi-a-GCST90032182	19.989
ebi-a-GCST90032182	2	236202552	rs150195406	T	C	0.0705313	0.148125	0.0334119	9.29994e-06	5959	Agathobacter sp000434275 abundance in stool || id:ebi-a-GCST90032182	19.6542
ebi-a-GCST90032182	22	34815783	rs8135707	T	C	0.0174702	-0.289594	0.0654743	9.69996e-06	5959	Agathobacter sp000434275 abundance in stool || id:ebi-a-GCST90032182	19.5631
ebi-a-GCST90032183	1	157705725	rs6427397	T	C	0.390564	0.112636	0.0194835	7.39997e-09	5959	Akkermansia muciniphila B abundance in stool || id:ebi-a-GCST90032183	33.4211
ebi-a-GCST90032183	14	23905257	rs61022210	T	C	0.00898254	0.520887	0.100222	2e-07	5959	Akkermansia muciniphila B abundance in stool || id:ebi-a-GCST90032183	27.0123
ebi-a-GCST90032183	3	138985983	rs13087765	T	G	0.284162	0.103438	0.0208739	7.19996e-07	5959	Akkermansia muciniphila B abundance in stool || id:ebi-a-GCST90032183	24.5557
ebi-a-GCST90032183	3	114565212	rs1543247	G	C	0.017839	0.35097	0.0715696	9.40005e-07	5959	Akkermansia muciniphila B abundance in stool || id:ebi-a-GCST90032183	24.0482
ebi-a-GCST90032183	4	67596218	rs35187774	T	C	0.0335992	0.253428	0.0521041	1.2e-06	5959	Akkermansia muciniphila B abundance in stool || id:ebi-a-GCST90032183	23.6573
ebi-a-GCST90032183	7	18252075	rs117756856	A	G	0.0167484	0.355377	0.0735675	1.40001e-06	5959	Akkermansia muciniphila B abundance in stool || id:ebi-a-GCST90032183	23.3349
ebi-a-GCST90032183	18	75013130	rs4890815	G	C	0.0118408	0.418757	0.0870327	1.5e-06	5959	Akkermansia muciniphila B abundance in stool || id:ebi-a-GCST90032183	23.1504
ebi-a-GCST90032183	2	9352655	rs142424565	A	G	0.0241373	0.292508	0.061542	2e-06	5959	Akkermansia muciniphila B abundance in stool || id:ebi-a-GCST90032183	22.5908
ebi-a-GCST90032183	8	16624634	rs73666217	A	C	0.0299426	0.263187	0.0555388	2.1e-06	5959	Akkermansia muciniphila B abundance in stool || id:ebi-a-GCST90032183	22.4562
ebi-a-GCST90032183	4	172471215	rs151213409	C	T	0.0141095	0.379393	0.0801805	2.19999e-06	5959	Akkermansia muciniphila B abundance in stool || id:ebi-a-GCST90032183	22.3893
ebi-a-GCST90032183	3	11925889	rs6799456	T	C	0.177864	0.116139	0.0245918	2.30001e-06	5959	Akkermansia muciniphila B abundance in stool || id:ebi-a-GCST90032183	22.3036
ebi-a-GCST90032183	14	32596947	rs71417993	A	C	0.0440804	0.217264	0.0463175	2.69998e-06	5959	Akkermansia muciniphila B abundance in stool || id:ebi-a-GCST90032183	22.0032
ebi-a-GCST90032183	5	36072054	rs35746165	A	T	0.470568	0.088289	0.0189138	2.99999e-06	5959	Akkermansia muciniphila B abundance in stool || id:ebi-a-GCST90032183	21.7899
ebi-a-GCST90032183	7	62015306	rs528743727	T	C	0.0372476	0.229114	0.0493911	3.50002e-06	5959	Akkermansia muciniphila B abundance in stool || id:ebi-a-GCST90032183	21.5182
ebi-a-GCST90032183	1	168491326	rs7515552	A	G	0.0114517	0.411611	0.0890693	3.79997e-06	5959	Akkermansia muciniphila B abundance in stool || id:ebi-a-GCST90032183	21.3559
ebi-a-GCST90032183	8	358946	rs5009626	C	T	0.494911	-0.089156	0.0193945	4.30002e-06	5959	Akkermansia muciniphila B abundance in stool || id:ebi-a-GCST90032183	21.1322
ebi-a-GCST90032183	3	132618817	rs114151759	G	A	0.0776225	0.161711	0.0352602	4.49997e-06	5959	Akkermansia muciniphila B abundance in stool || id:ebi-a-GCST90032183	21.0334
ebi-a-GCST90032183	9	87680810	rs137941189	C	T	0.0106383	0.41827	0.0917081	5.1e-06	5959	Akkermansia muciniphila B abundance in stool || id:ebi-a-GCST90032183	20.8017
ebi-a-GCST90032183	19	47845591	rs12981803	T	C	0.822727	0.113501	0.0251266	6.29999e-06	5959	Akkermansia muciniphila B abundance in stool || id:ebi-a-GCST90032183	20.4048
ebi-a-GCST90032183	3	21447274	rs409972	C	A	0.416907	-0.0866041	0.0191891	6.4e-06	5959	Akkermansia muciniphila B abundance in stool || id:ebi-a-GCST90032183	20.3689
ebi-a-GCST90032183	17	12383548	rs1380737	A	T	0.165879	0.115531	0.0256643	6.69993e-06	5959	Akkermansia muciniphila B abundance in stool || id:ebi-a-GCST90032183	20.2646
ebi-a-GCST90032183	8	131859435	rs115278211	C	A	0.0288042	0.252169	0.0563035	7.49998e-06	5959	Akkermansia muciniphila B abundance in stool || id:ebi-a-GCST90032183	20.0592
ebi-a-GCST90032183	10	9994221	rs11256400	G	A	0.0359422	0.225559	0.0503856	7.59994e-06	5959	Akkermansia muciniphila B abundance in stool || id:ebi-a-GCST90032183	20.0404
ebi-a-GCST90032184	2	23511424	rs72771466	T	C	0.0311126	0.0961387	0.0169482	1.40001e-08	5959	Aliivibrio abundance in stool || id:ebi-a-GCST90032184	32.1773
ebi-a-GCST90032184	8	17254597	rs2213902	C	G	0.0794867	-0.0548863	0.0109152	4.90004e-07	5959	Aliivibrio abundance in stool || id:ebi-a-GCST90032184	25.2851
ebi-a-GCST90032184	1	57622784	rs78147929	T	C	0.118886	-0.0448436	0.00901846	6.59994e-07	5959	Aliivibrio abundance in stool || id:ebi-a-GCST90032184	24.725
ebi-a-GCST90032184	12	28681195	rs77140898	G	A	0.0363636	0.0741914	0.0156194	2e-06	5959	Aliivibrio abundance in stool || id:ebi-a-GCST90032184	22.562
ebi-a-GCST90032184	8	39777529	rs7820268	T	C	0.28473	0.0301624	0.00647545	3.2e-06	5959	Aliivibrio abundance in stool || id:ebi-a-GCST90032184	21.6966
ebi-a-GCST90032184	13	35187177	rs4943236	C	T	0.299966	0.0295093	0.00633764	3.2e-06	5959	Aliivibrio abundance in stool || id:ebi-a-GCST90032184	21.6802
ebi-a-GCST90032184	2	11148043	rs6714153	T	G	0.81939	0.0356844	0.00768932	3.50002e-06	5959	Aliivibrio abundance in stool || id:ebi-a-GCST90032184	21.5368
ebi-a-GCST90032184	9	129557272	rs145111742	T	C	0.0196029	-0.0972476	0.0212841	4.90004e-06	5959	Aliivibrio abundance in stool || id:ebi-a-GCST90032184	20.876
ebi-a-GCST90032184	22	45136720	rs56204460	C	T	0.116111	0.0418737	0.0091829	5.1e-06	5959	Aliivibrio abundance in stool || id:ebi-a-GCST90032184	20.7933
ebi-a-GCST90032184	19	19231332	rs3787041	T	C	0.0991969	0.0437855	0.0097248	6.69993e-06	5959	Aliivibrio abundance in stool || id:ebi-a-GCST90032184	20.2721
ebi-a-GCST90032184	5	117602806	rs6885159	G	A	0.162244	0.0355503	0.00792293	7.19996e-06	5959	Aliivibrio abundance in stool || id:ebi-a-GCST90032184	20.1333
ebi-a-GCST90032184	14	69066311	rs2064827	A	C	0.855513	-0.0373512	0.00833528	7.39997e-06	5959	Aliivibrio abundance in stool || id:ebi-a-GCST90032184	20.0802
ebi-a-GCST90032184	19	6543342	rs348373	C	T	0.866407	-0.0385667	0.0086552	8.40001e-06	5959	Aliivibrio abundance in stool || id:ebi-a-GCST90032184	19.855
ebi-a-GCST90032185	2	36466106	rs12473111	A	G	0.0359797	-0.23729	0.0433455	4.39997e-08	5959	Alistipes shahii abundance in stool || id:ebi-a-GCST90032185	29.9689
ebi-a-GCST90032185	20	17266162	rs143127636	T	A	0.0219217	-0.278439	0.0549833	4.09996e-07	5959	Alistipes shahii abundance in stool || id:ebi-a-GCST90032185	25.6448
ebi-a-GCST90032185	11	16243842	rs2118360	T	C	0.0125042	-0.356371	0.0726442	9.29994e-07	5959	Alistipes shahii abundance in stool || id:ebi-a-GCST90032185	24.0659
ebi-a-GCST90032185	2	228518395	rs56173852	T	C	0.0297338	0.231136	0.0472752	1e-06	5959	Alistipes shahii abundance in stool || id:ebi-a-GCST90032185	23.9039
ebi-a-GCST90032185	3	26263756	rs77459461	C	A	0.023299	-0.255893	0.0532281	1.5e-06	5959	Alistipes shahii abundance in stool || id:ebi-a-GCST90032185	23.1119
ebi-a-GCST90032185	12	21571566	rs2900485	T	C	0.0422679	-0.189025	0.0402868	2.69998e-06	5959	Alistipes shahii abundance in stool || id:ebi-a-GCST90032185	22.0147
ebi-a-GCST90032185	17	13890542	rs62052275	A	G	0.209603	0.0924896	0.0197631	2.90001e-06	5959	Alistipes shahii abundance in stool || id:ebi-a-GCST90032185	21.9016
ebi-a-GCST90032185	2	67005794	rs2161973	A	T	0.497087	-0.0775488	0.0167223	3.50002e-06	5959	Alistipes shahii abundance in stool || id:ebi-a-GCST90032185	21.5059
ebi-a-GCST90032185	6	125510922	rs481706	T	C	0.38487	-0.0752552	0.0164889	5e-06	5959	Alistipes shahii abundance in stool || id:ebi-a-GCST90032185	20.83
ebi-a-GCST90032185	11	29234175	rs79781895	T	C	0.0875336	-0.130841	0.0286542	5e-06	5959	Alistipes shahii abundance in stool || id:ebi-a-GCST90032185	20.8502
ebi-a-GCST90032185	22	32031620	rs112473938	A	G	0.0206584	0.257016	0.0563412	5.1e-06	5959	Alistipes shahii abundance in stool || id:ebi-a-GCST90032185	20.8098
ebi-a-GCST90032185	19	57286624	rs113812503	A	G	0.0203927	0.260371	0.0574953	5.89997e-06	5959	Alistipes shahii abundance in stool || id:ebi-a-GCST90032185	20.5079
ebi-a-GCST90032185	3	2195214	rs73095820	T	C	0.061701	-0.15082	0.0335423	6.90001e-06	5959	Alistipes shahii abundance in stool || id:ebi-a-GCST90032185	20.2177
ebi-a-GCST90032185	1	57322029	rs116278987	G	A	0.0397535	-0.185483	0.0413327	7.19996e-06	5959	Alistipes shahii abundance in stool || id:ebi-a-GCST90032185	20.1382
ebi-a-GCST90032185	9	9487798	rs62533202	C	T	0.0148865	-0.295141	0.0659109	7.49998e-06	5959	Alistipes shahii abundance in stool || id:ebi-a-GCST90032185	20.0514
ebi-a-GCST90032185	17	35401025	rs1634332	A	G	0.702427	0.0804556	0.0180481	8.30004e-06	5959	Alistipes shahii abundance in stool || id:ebi-a-GCST90032185	19.8724
ebi-a-GCST90032185	16	87409045	rs4843605	T	C	0.378621	-0.0750576	0.0168474	8.40001e-06	5959	Alistipes shahii abundance in stool || id:ebi-a-GCST90032185	19.8483
ebi-a-GCST90032186	18	34031434	rs1398956	A	G	0.0157983	-0.32067	0.057986	3.2e-08	5959	Alistipes abundance in stool || id:ebi-a-GCST90032186	30.5823
ebi-a-GCST90032186	17	31988557	rs76873365	A	C	0.0366855	-0.197486	0.0388194	3.59998e-07	5959	Alistipes abundance in stool || id:ebi-a-GCST90032186	25.8806
ebi-a-GCST90032186	3	153352425	rs76064520	A	C	0.0454316	-0.167056	0.0344455	1.2e-06	5959	Alistipes abundance in stool || id:ebi-a-GCST90032186	23.5212
ebi-a-GCST90032186	16	8811252	rs75266414	C	G	0.142725	-0.0996219	0.0209903	2.1e-06	5959	Alistipes abundance in stool || id:ebi-a-GCST90032186	22.5254
ebi-a-GCST90032186	9	134535306	rs112122255	T	C	0.0660329	-0.139342	0.0297145	2.69998e-06	5959	Alistipes abundance in stool || id:ebi-a-GCST90032186	21.9901
ebi-a-GCST90032186	12	75611311	rs73187158	T	C	0.0440054	-0.162729	0.0354281	4.39997e-06	5959	Alistipes abundance in stool || id:ebi-a-GCST90032186	21.0977
ebi-a-GCST90032186	11	7968562	rs907203	G	A	0.448287	-0.0670799	0.014629	4.49997e-06	5959	Alistipes abundance in stool || id:ebi-a-GCST90032186	21.0259
ebi-a-GCST90032186	12	112109829	rs61941270	C	G	0.0903574	0.116199	0.0253397	4.49997e-06	5959	Alistipes abundance in stool || id:ebi-a-GCST90032186	21.0282
ebi-a-GCST90032186	17	6698507	rs4556838	C	A	0.538598	0.0656847	0.014385	5e-06	5959	Alistipes abundance in stool || id:ebi-a-GCST90032186	20.8501
ebi-a-GCST90032186	10	91396134	rs34312679	C	T	0.241263	0.0777328	0.0170988	5.49997e-06	5959	Alistipes abundance in stool || id:ebi-a-GCST90032186	20.667
ebi-a-GCST90032186	6	46756520	rs112166600	C	T	0.0296429	-0.190456	0.0421828	6.29999e-06	5959	Alistipes abundance in stool || id:ebi-a-GCST90032186	20.3854
ebi-a-GCST90032186	16	8749815	rs1730971	T	A	0.18912	0.0828834	0.0184839	7.29995e-06	5959	Alistipes abundance in stool || id:ebi-a-GCST90032186	20.107
ebi-a-GCST90032186	3	66796389	rs116240643	T	C	0.0111298	0.312204	0.0697253	7.49998e-06	5959	Alistipes abundance in stool || id:ebi-a-GCST90032186	20.0492
ebi-a-GCST90032186	5	34139098	rs159515	T	C	0.6266	-0.066761	0.0149244	7.69999e-06	5959	Alistipes abundance in stool || id:ebi-a-GCST90032186	20.0102
ebi-a-GCST90032186	17	21740236	rs1871324	T	G	0.287969	0.0728245	0.0162868	7.79992e-06	5959	Alistipes abundance in stool || id:ebi-a-GCST90032186	19.9933
ebi-a-GCST90032186	11	120976311	rs55683640	C	A	0.0487057	0.149992	0.0337159	8.60003e-06	5959	Alistipes abundance in stool || id:ebi-a-GCST90032186	19.791
ebi-a-GCST90032186	5	71277101	rs191639411	A	G	0.056737	-0.139647	0.0315002	9.29994e-06	5959	Alistipes abundance in stool || id:ebi-a-GCST90032186	19.6534
ebi-a-GCST90032187	8	26984712	rs62502155	T	C	0.0120866	0.307901	0.0542277	1.40001e-08	5959	Alloprevotella abundance in stool || id:ebi-a-GCST90032187	32.2389
ebi-a-GCST90032187	19	2390891	rs150759482	A	G	0.0131424	0.281051	0.0525054	8.70001e-08	5959	Alloprevotella abundance in stool || id:ebi-a-GCST90032187	28.6525
ebi-a-GCST90032187	4	17043847	rs13140638	A	C	0.0306826	0.174562	0.0344008	3.89996e-07	5959	Alloprevotella abundance in stool || id:ebi-a-GCST90032187	25.7491
ebi-a-GCST90032187	18	32023121	rs35171791	T	C	0.075606	0.110009	0.0225686	1.09999e-06	5959	Alloprevotella abundance in stool || id:ebi-a-GCST90032187	23.76
ebi-a-GCST90032187	4	135867629	rs72717131	C	T	0.030334	0.167584	0.0347729	1.40001e-06	5959	Alloprevotella abundance in stool || id:ebi-a-GCST90032187	23.2265
ebi-a-GCST90032187	6	109656275	rs752727	G	A	0.0757627	-0.105977	0.0224356	2.30001e-06	5959	Alloprevotella abundance in stool || id:ebi-a-GCST90032187	22.3125
ebi-a-GCST90032187	5	5826272	rs35741	T	G	0.706067	0.0618174	0.0131504	2.59998e-06	5959	Alloprevotella abundance in stool || id:ebi-a-GCST90032187	22.0975
ebi-a-GCST90032187	9	120406848	rs12236763	C	G	0.230391	0.0646844	0.013921	3.40001e-06	5959	Alloprevotella abundance in stool || id:ebi-a-GCST90032187	21.5903
ebi-a-GCST90032187	7	7438649	rs117557870	T	C	0.0424552	0.134966	0.0294431	4.60002e-06	5959	Alloprevotella abundance in stool || id:ebi-a-GCST90032187	21.0127
ebi-a-GCST90032187	12	127960900	rs11615164	A	G	0.0384875	-0.138686	0.0304005	5.1e-06	5959	Alloprevotella abundance in stool || id:ebi-a-GCST90032187	20.8115
ebi-a-GCST90032187	3	13813806	rs6777806	G	A	0.631058	0.0552508	0.0122063	5.99998e-06	5959	Alloprevotella abundance in stool || id:ebi-a-GCST90032187	20.4884
ebi-a-GCST90032187	15	58434463	rs2063902	A	G	0.0178841	-0.203267	0.0449243	5.99998e-06	5959	Alloprevotella abundance in stool || id:ebi-a-GCST90032187	20.4725
ebi-a-GCST90032187	19	32175784	rs62103331	G	A	0.0320415	0.152383	0.0338119	6.59994e-06	5959	Alloprevotella abundance in stool || id:ebi-a-GCST90032187	20.3111
ebi-a-GCST90032187	12	100273821	rs60703460	G	T	0.267289	0.0600599	0.0133803	7.19996e-06	5959	Alloprevotella abundance in stool || id:ebi-a-GCST90032187	20.1483
ebi-a-GCST90032187	11	131344340	rs61901912	G	A	0.127314	-0.0795757	0.0177583	7.39997e-06	5959	Alloprevotella abundance in stool || id:ebi-a-GCST90032187	20.0797
ebi-a-GCST90032187	19	7871511	rs7250983	G	A	0.986018	-0.22674	0.0506797	7.69999e-06	5959	Alloprevotella abundance in stool || id:ebi-a-GCST90032187	20.0165
ebi-a-GCST90032187	8	140701923	rs3780030	T	C	0.759084	-0.0621357	0.0139173	8e-06	5959	Alloprevotella abundance in stool || id:ebi-a-GCST90032187	19.933
ebi-a-GCST90032187	15	87674313	rs1392164	C	T	0.970543	-0.157114	0.035292	8.50002e-06	5959	Alloprevotella abundance in stool || id:ebi-a-GCST90032187	19.8188
ebi-a-GCST90032187	5	141967110	rs250083	C	T	0.830585	-0.0725504	0.0163428	8.99995e-06	5959	Alloprevotella abundance in stool || id:ebi-a-GCST90032187	19.7073
ebi-a-GCST90032187	8	143138654	rs72683367	T	C	0.0655581	0.105977	0.0239378	9.49992e-06	5959	Alloprevotella abundance in stool || id:ebi-a-GCST90032187	19.5999
ebi-a-GCST90032188	20	56017755	rs328501	C	G	0.321326	-0.0170641	0.00296328	8.50002e-09	5959	Alteromonadaceae abundance in stool || id:ebi-a-GCST90032188	33.1605
ebi-a-GCST90032188	13	20611913	rs9506420	C	T	0.0366795	0.0355162	0.00730646	1.2e-06	5959	Alteromonadaceae abundance in stool || id:ebi-a-GCST90032188	23.6287
ebi-a-GCST90032188	9	109158354	rs76893631	C	T	0.0372286	0.0347115	0.00719196	1.40001e-06	5959	Alteromonadaceae abundance in stool || id:ebi-a-GCST90032188	23.2944
ebi-a-GCST90032188	7	71868228	rs62463250	C	A	0.142371	-0.0188957	0.00395694	1.79999e-06	5959	Alteromonadaceae abundance in stool || id:ebi-a-GCST90032188	22.8038
ebi-a-GCST90032188	15	80180106	rs2586183	T	A	0.454492	0.0128685	0.00270837	2e-06	5959	Alteromonadaceae abundance in stool || id:ebi-a-GCST90032188	22.5756
ebi-a-GCST90032188	1	186862806	rs12720529	A	G	0.0235234	0.0420362	0.00903029	3.2e-06	5959	Alteromonadaceae abundance in stool || id:ebi-a-GCST90032188	21.6692
ebi-a-GCST90032188	3	189643421	rs11720343	G	C	0.161564	-0.017236	0.00371574	3.50002e-06	5959	Alteromonadaceae abundance in stool || id:ebi-a-GCST90032188	21.517
ebi-a-GCST90032188	22	47254580	rs118100157	A	G	0.0208789	0.0445805	0.00965115	3.89996e-06	5959	Alteromonadaceae abundance in stool || id:ebi-a-GCST90032188	21.3369
ebi-a-GCST90032188	7	141759676	rs62477620	C	T	0.139549	0.0183444	0.00403588	5.49997e-06	5959	Alteromonadaceae abundance in stool || id:ebi-a-GCST90032188	20.66
ebi-a-GCST90032188	1	172500722	rs115353976	T	C	0.0347351	0.0338631	0.00750925	6.49995e-06	5959	Alteromonadaceae abundance in stool || id:ebi-a-GCST90032188	20.3358
ebi-a-GCST90032188	12	33075626	rs142956197	C	T	0.0252072	0.0395076	0.00877507	6.69993e-06	5959	Alteromonadaceae abundance in stool || id:ebi-a-GCST90032188	20.2703
ebi-a-GCST90032188	17	48095029	rs4794088	A	G	0.281141	0.0139922	0.00310925	6.80002e-06	5959	Alteromonadaceae abundance in stool || id:ebi-a-GCST90032188	20.2517
ebi-a-GCST90032188	3	172349882	rs71310518	C	T	0.211445	-0.0153128	0.00341067	7.10003e-06	5959	Alteromonadaceae abundance in stool || id:ebi-a-GCST90032188	20.1572
ebi-a-GCST90032188	11	19208415	rs3781800	T	G	0.112181	0.0197711	0.00441484	7.49998e-06	5959	Alteromonadaceae abundance in stool || id:ebi-a-GCST90032188	20.0554
ebi-a-GCST90032188	10	58321888	rs10733962	G	A	0.806316	0.0153406	0.00343692	8.09991e-06	5959	Alteromonadaceae abundance in stool || id:ebi-a-GCST90032188	19.9226
ebi-a-GCST90032188	11	65484985	rs4645932	T	C	0.0664818	0.0242386	0.00543186	8.09991e-06	5959	Alteromonadaceae abundance in stool || id:ebi-a-GCST90032188	19.9121
ebi-a-GCST90032188	1	107158501	rs10785793	G	A	0.789784	0.0149635	0.00335607	8.19993e-06	5959	Alteromonadaceae abundance in stool || id:ebi-a-GCST90032188	19.8794
ebi-a-GCST90032188	2	83775758	rs62153550	T	G	0.0259609	0.0386248	0.00866223	8.19993e-06	5959	Alteromonadaceae abundance in stool || id:ebi-a-GCST90032188	19.8826
ebi-a-GCST90032188	19	8022521	rs62123114	C	G	0.0185839	0.04521	0.0101682	8.70001e-06	5959	Alteromonadaceae abundance in stool || id:ebi-a-GCST90032188	19.7688
ebi-a-GCST90032188	5	2102755	rs72710623	G	C	0.100119	-0.0203918	0.00459034	8.9e-06	5959	Alteromonadaceae abundance in stool || id:ebi-a-GCST90032188	19.7343
ebi-a-GCST90032188	6	18711416	rs17646004	T	C	0.0803918	0.0224007	0.00504352	8.9e-06	5959	Alteromonadaceae abundance in stool || id:ebi-a-GCST90032188	19.7268
ebi-a-GCST90032188	5	78903958	rs6866985	T	C	0.170455	0.0159764	0.00360184	9.20005e-06	5959	Alteromonadaceae abundance in stool || id:ebi-a-GCST90032188	19.6747
ebi-a-GCST90032188	2	202004676	rs6759004	T	C	0.119688	-0.0185415	0.00419098	9.69996e-06	5959	Alteromonadaceae abundance in stool || id:ebi-a-GCST90032188	19.5731
ebi-a-GCST90032189	1	34358198	rs6697926	T	C	0.638687	-0.0483724	0.00886599	4.90004e-08	5959	An181 abundance in stool || id:ebi-a-GCST90032189	29.7674
ebi-a-GCST90032189	5	9980315	rs6866016	A	G	0.150378	0.0580378	0.0117835	8.40001e-07	5959	An181 abundance in stool || id:ebi-a-GCST90032189	24.259
ebi-a-GCST90032189	15	95874125	rs7165513	A	T	0.783444	-0.0494512	0.0104332	2.1e-06	5959	An181 abundance in stool || id:ebi-a-GCST90032189	22.4656
ebi-a-GCST90032189	16	84696214	rs74838822	A	C	0.0174555	-0.151178	0.032556	3.40001e-06	5959	An181 abundance in stool || id:ebi-a-GCST90032189	21.5633
ebi-a-GCST90032189	4	182039261	rs139588694	G	A	0.0157913	0.158035	0.0340804	3.50002e-06	5959	An181 abundance in stool || id:ebi-a-GCST90032189	21.5029
ebi-a-GCST90032189	4	178653003	rs6834989	C	T	0.326897	0.0423093	0.00916419	3.89996e-06	5959	An181 abundance in stool || id:ebi-a-GCST90032189	21.3149
ebi-a-GCST90032189	6	67932922	rs1599011	T	G	0.364858	-0.0404217	0.00875908	3.89996e-06	5959	An181 abundance in stool || id:ebi-a-GCST90032189	21.2967
ebi-a-GCST90032189	2	69392341	rs34149604	T	C	0.292405	0.0422683	0.0093334	5.89997e-06	5959	An181 abundance in stool || id:ebi-a-GCST90032189	20.5093
ebi-a-GCST90032189	6	124095885	rs76013864	C	T	0.0329246	0.107349	0.0238905	7.00003e-06	5959	An181 abundance in stool || id:ebi-a-GCST90032189	20.1904
ebi-a-GCST90032189	2	222470645	rs6711301	C	T	0.0510721	-0.0864091	0.0192541	7.19996e-06	5959	An181 abundance in stool || id:ebi-a-GCST90032189	20.1406
ebi-a-GCST90032189	12	3787566	rs242021	C	T	0.245113	-0.0439852	0.0098012	7.19996e-06	5959	An181 abundance in stool || id:ebi-a-GCST90032189	20.1398
ebi-a-GCST90032189	3	186603787	rs77085425	C	A	0.0236274	0.126865	0.0283422	7.59994e-06	5959	An181 abundance in stool || id:ebi-a-GCST90032189	20.0363
ebi-a-GCST90032189	3	73802248	rs11709003	A	C	0.294708	0.0413759	0.00928569	8.40001e-06	5959	An181 abundance in stool || id:ebi-a-GCST90032189	19.8548
ebi-a-GCST90032189	7	17723272	rs13222101	G	A	0.150637	-0.0526648	0.0119013	9.59997e-06	5959	An181 abundance in stool || id:ebi-a-GCST90032189	19.5818
ebi-a-GCST90032190	11	105454259	rs145171932	A	G	0.0272972	0.123477	0.0225103	4.09996e-08	5959	An7 abundance in stool || id:ebi-a-GCST90032190	30.0891
ebi-a-GCST90032190	12	68876550	rs76928381	T	C	0.0166695	0.153177	0.0290407	1.29999e-07	5959	An7 abundance in stool || id:ebi-a-GCST90032190	27.821
ebi-a-GCST90032190	1	114226143	rs61742849	A	G	0.0188917	0.137142	0.0267657	2.99999e-07	5959	An7 abundance in stool || id:ebi-a-GCST90032190	26.2533
ebi-a-GCST90032190	6	102313624	rs2852623	C	T	0.872893	0.0556296	0.0111079	5.49997e-07	5959	An7 abundance in stool || id:ebi-a-GCST90032190	25.0812
ebi-a-GCST90032190	2	220724831	rs4674463	A	C	0.0716093	-0.0710934	0.0143534	7.29995e-07	5959	An7 abundance in stool || id:ebi-a-GCST90032190	24.5329
ebi-a-GCST90032190	7	24161509	rs4722327	G	T	0.56118	-0.034588	0.00738657	2.80001e-06	5959	An7 abundance in stool || id:ebi-a-GCST90032190	21.9263
ebi-a-GCST90032190	13	56167142	rs118162561	C	G	0.0326105	0.0961169	0.020823	3.89996e-06	5959	An7 abundance in stool || id:ebi-a-GCST90032190	21.3065
ebi-a-GCST90032190	11	2612871	rs2283177	T	C	0.0587888	0.0714829	0.0155977	4.60002e-06	5959	An7 abundance in stool || id:ebi-a-GCST90032190	21.0031
ebi-a-GCST90032190	3	60068059	rs4345028	A	C	0.14002	-0.0486476	0.0106793	5.19996e-06	5959	An7 abundance in stool || id:ebi-a-GCST90032190	20.7509
ebi-a-GCST90032190	9	35898768	rs7043204	G	A	0.203498	0.0414647	0.00909919	5.19996e-06	5959	An7 abundance in stool || id:ebi-a-GCST90032190	20.7659
ebi-a-GCST90032190	8	129199961	rs1016579	A	G	0.0424043	0.0817956	0.0181092	6.29999e-06	5959	An7 abundance in stool || id:ebi-a-GCST90032190	20.4015
ebi-a-GCST90032190	10	13971656	rs2797887	C	T	0.0197612	0.119365	0.0265818	7.10003e-06	5959	An7 abundance in stool || id:ebi-a-GCST90032190	20.1644
ebi-a-GCST90032190	19	39350797	rs143347000	A	G	0.0910088	0.0574873	0.012811	7.19996e-06	5959	An7 abundance in stool || id:ebi-a-GCST90032190	20.1362
ebi-a-GCST90032190	6	167929231	rs139195374	C	T	0.0769656	0.0655593	0.0146199	7.29995e-06	5959	An7 abundance in stool || id:ebi-a-GCST90032190	20.1085
ebi-a-GCST90032190	4	180467375	rs3911603	C	T	0.165043	-0.0438764	0.00992335	9.80009e-06	5959	An7 abundance in stool || id:ebi-a-GCST90032190	19.5499
ebi-a-GCST90032191	6	65765052	rs78613394	G	A	0.0159511	0.194369	0.0327134	2.80001e-09	5959	Anaeromassilibacillus sp001305115 abundance in stool || id:ebi-a-GCST90032191	35.3023
ebi-a-GCST90032191	3	189481564	rs6797860	A	G	0.344747	0.0501061	0.00901749	2.80001e-08	5959	Anaeromassilibacillus sp001305115 abundance in stool || id:ebi-a-GCST90032191	30.8752
ebi-a-GCST90032191	1	1116231	rs13374146	C	T	0.0998612	0.0688409	0.0138571	6.80002e-07	5959	Anaeromassilibacillus sp001305115 abundance in stool || id:ebi-a-GCST90032191	24.6802
ebi-a-GCST90032191	1	7924599	rs72633018	T	C	0.104146	0.0662085	0.0135151	9.59997e-07	5959	Anaeromassilibacillus sp001305115 abundance in stool || id:ebi-a-GCST90032191	23.9988
ebi-a-GCST90032191	14	101557363	rs140944564	T	A	0.0113714	0.186157	0.0380046	9.69996e-07	5959	Anaeromassilibacillus sp001305115 abundance in stool || id:ebi-a-GCST90032191	23.9931
ebi-a-GCST90032191	11	72012373	rs79345250	C	T	0.0521917	0.0896092	0.0183788	1.09999e-06	5959	Anaeromassilibacillus sp001305115 abundance in stool || id:ebi-a-GCST90032191	23.7723
ebi-a-GCST90032191	9	76469913	rs7047189	C	G	0.197161	-0.0497381	0.0102346	1.2e-06	5959	Anaeromassilibacillus sp001305115 abundance in stool || id:ebi-a-GCST90032191	23.6176
ebi-a-GCST90032191	19	52893539	rs2657916	A	G	0.116752	0.0609964	0.0127445	1.7e-06	5959	Anaeromassilibacillus sp001305115 abundance in stool || id:ebi-a-GCST90032191	22.9067
ebi-a-GCST90032191	18	32866330	rs116960684	T	C	0.0403912	0.0998411	0.0209755	1.89998e-06	5959	Anaeromassilibacillus sp001305115 abundance in stool || id:ebi-a-GCST90032191	22.6566
ebi-a-GCST90032191	1	204694428	rs36073842	C	G	0.053151	0.0868516	0.0183424	2.19999e-06	5959	Anaeromassilibacillus sp001305115 abundance in stool || id:ebi-a-GCST90032191	22.4204
ebi-a-GCST90032191	5	179306517	rs10073754	G	A	0.119708	0.0597209	0.0127146	2.59998e-06	5959	Anaeromassilibacillus sp001305115 abundance in stool || id:ebi-a-GCST90032191	22.0621
ebi-a-GCST90032191	22	32911747	rs117881779	T	C	0.0263957	0.117344	0.0254334	4e-06	5959	Anaeromassilibacillus sp001305115 abundance in stool || id:ebi-a-GCST90032191	21.2869
ebi-a-GCST90032191	1	11677715	rs79027827	A	G	0.0133748	0.163155	0.0354868	4.30002e-06	5959	Anaeromassilibacillus sp001305115 abundance in stool || id:ebi-a-GCST90032191	21.1382
ebi-a-GCST90032191	19	34726881	rs502102	T	A	0.537583	-0.0380007	0.00832515	5e-06	5959	Anaeromassilibacillus sp001305115 abundance in stool || id:ebi-a-GCST90032191	20.8353
ebi-a-GCST90032191	21	31683563	rs16986570	T	C	0.0161399	0.147612	0.0325774	5.89997e-06	5959	Anaeromassilibacillus sp001305115 abundance in stool || id:ebi-a-GCST90032191	20.531
ebi-a-GCST90032191	18	62247955	rs117707379	A	C	0.0133808	0.160876	0.0357729	6.90001e-06	5959	Anaeromassilibacillus sp001305115 abundance in stool || id:ebi-a-GCST90032191	20.2243
ebi-a-GCST90032191	3	179045967	rs41265405	T	C	0.0227731	0.121073	0.0270108	7.39997e-06	5959	Anaeromassilibacillus sp001305115 abundance in stool || id:ebi-a-GCST90032191	20.0918
ebi-a-GCST90032191	11	30204340	rs530103845	T	C	0.0473649	0.085902	0.0191796	7.49998e-06	5959	Anaeromassilibacillus sp001305115 abundance in stool || id:ebi-a-GCST90032191	20.0598
ebi-a-GCST90032191	2	129692309	rs2406603	T	C	0.0146613	0.15323	0.0342986	7.90005e-06	5959	Anaeromassilibacillus sp001305115 abundance in stool || id:ebi-a-GCST90032191	19.9588
ebi-a-GCST90032191	5	2235287	rs114029987	T	C	0.0118927	0.167225	0.0374666	8.09991e-06	5959	Anaeromassilibacillus sp001305115 abundance in stool || id:ebi-a-GCST90032191	19.9211
ebi-a-GCST90032191	4	20867272	rs116817680	A	C	0.0193147	0.130015	0.0291755	8.30004e-06	5959	Anaeromassilibacillus sp001305115 abundance in stool || id:ebi-a-GCST90032191	19.8587
ebi-a-GCST90032191	13	71284669	rs12184590	A	G	0.0767638	0.0691019	0.0155286	8.60003e-06	5959	Anaeromassilibacillus sp001305115 abundance in stool || id:ebi-a-GCST90032191	19.8023
ebi-a-GCST90032191	4	189171046	rs4476671	C	T	0.359801	0.0378549	0.00854368	9.40005e-06	5959	Anaeromassilibacillus sp001305115 abundance in stool || id:ebi-a-GCST90032191	19.6315
ebi-a-GCST90032191	4	68862687	rs115663226	A	G	0.0177909	0.138545	0.0313087	9.59997e-06	5959	Anaeromassilibacillus sp001305115 abundance in stool || id:ebi-a-GCST90032191	19.5818
ebi-a-GCST90032191	15	40169859	rs692938	T	G	0.83538	-0.048726	0.0110129	9.69996e-06	5959	Anaeromassilibacillus sp001305115 abundance in stool || id:ebi-a-GCST90032191	19.5757
ebi-a-GCST90032192	2	19016462	rs2005255	G	A	0.0455161	-0.0614355	0.0107976	1.29999e-08	5959	Aneurinibacillaceae abundance in stool || id:ebi-a-GCST90032192	32.3731
ebi-a-GCST90032192	1	198173311	rs12403333	C	G	0.0816961	-0.0419748	0.00814189	2.5e-07	5959	Aneurinibacillaceae abundance in stool || id:ebi-a-GCST90032192	26.5783
ebi-a-GCST90032192	4	169690023	rs28715598	T	C	0.417319	-0.0218903	0.00457066	1.7e-06	5959	Aneurinibacillaceae abundance in stool || id:ebi-a-GCST90032192	22.9375
ebi-a-GCST90032192	3	122498504	rs556888635	C	T	0.012901	-0.0967238	0.0204448	2.19999e-06	5959	Aneurinibacillaceae abundance in stool || id:ebi-a-GCST90032192	22.3821
ebi-a-GCST90032192	9	133313468	rs4740421	T	C	0.730468	-0.0241986	0.00513066	2.39999e-06	5959	Aneurinibacillaceae abundance in stool || id:ebi-a-GCST90032192	22.2451
ebi-a-GCST90032192	8	1068485	rs78877230	T	C	0.170662	0.0276926	0.00593026	2.99999e-06	5959	Aneurinibacillaceae abundance in stool || id:ebi-a-GCST90032192	21.8062
ebi-a-GCST90032192	8	74038654	rs4324912	C	T	0.42762	0.0211039	0.00453462	3.29997e-06	5959	Aneurinibacillaceae abundance in stool || id:ebi-a-GCST90032192	21.6593
ebi-a-GCST90032192	20	49243177	rs116901476	A	G	0.0254266	0.0654158	0.0141611	3.79997e-06	5959	Aneurinibacillaceae abundance in stool || id:ebi-a-GCST90032192	21.3389
ebi-a-GCST90032192	15	35293126	rs141785353	T	C	0.0386685	0.0533591	0.0116439	4.60002e-06	5959	Aneurinibacillaceae abundance in stool || id:ebi-a-GCST90032192	21
ebi-a-GCST90032192	19	58118418	rs62126240	T	C	0.05754	0.0440051	0.00966137	5.19996e-06	5959	Aneurinibacillaceae abundance in stool || id:ebi-a-GCST90032192	20.7457
ebi-a-GCST90032192	5	5286698	rs10069877	A	G	0.227342	-0.0243842	0.00535929	5.39995e-06	5959	Aneurinibacillaceae abundance in stool || id:ebi-a-GCST90032192	20.7015
ebi-a-GCST90032192	13	71373884	rs55643638	A	G	0.0717764	0.0391436	0.00866763	6.29999e-06	5959	Aneurinibacillaceae abundance in stool || id:ebi-a-GCST90032192	20.3949
ebi-a-GCST90032192	7	95427656	rs17407962	C	T	0.127248	-0.0299235	0.00665537	6.90001e-06	5959	Aneurinibacillaceae abundance in stool || id:ebi-a-GCST90032192	20.2153
ebi-a-GCST90032192	1	210531033	rs187278301	A	G	0.0387271	-0.0516342	0.0114975	7.10003e-06	5959	Aneurinibacillaceae abundance in stool || id:ebi-a-GCST90032192	20.1682
ebi-a-GCST90032192	13	95705284	rs71431495	T	C	0.0187785	-0.0740714	0.0165437	7.59994e-06	5959	Aneurinibacillaceae abundance in stool || id:ebi-a-GCST90032192	20.0464
ebi-a-GCST90032192	2	25539985	rs11683301	C	T	0.947168	0.0448239	0.0100365	8e-06	5959	Aneurinibacillaceae abundance in stool || id:ebi-a-GCST90032192	19.9459
ebi-a-GCST90032193	2	19016462	rs2005255	G	A	0.0455161	-0.0587374	0.0100799	5.60003e-09	5959	Aneurinibacillales abundance in stool || id:ebi-a-GCST90032193	33.956
ebi-a-GCST90032193	1	198173311	rs12403333	C	G	0.0816961	-0.0386789	0.00760078	3.59998e-07	5959	Aneurinibacillales abundance in stool || id:ebi-a-GCST90032193	25.896
ebi-a-GCST90032193	3	122498504	rs556888635	C	T	0.012901	-0.0949378	0.0190859	6.59994e-07	5959	Aneurinibacillales abundance in stool || id:ebi-a-GCST90032193	24.743
ebi-a-GCST90032193	8	1068485	rs78877230	T	C	0.170662	0.0265641	0.00553607	1.6e-06	5959	Aneurinibacillales abundance in stool || id:ebi-a-GCST90032193	23.0243
ebi-a-GCST90032193	4	169690023	rs28715598	T	C	0.417319	-0.0200986	0.00426688	2.5e-06	5959	Aneurinibacillales abundance in stool || id:ebi-a-GCST90032193	22.1876
ebi-a-GCST90032193	2	237221511	rs182229451	T	C	0.0242112	0.0642229	0.0137133	2.80001e-06	5959	Aneurinibacillales abundance in stool || id:ebi-a-GCST90032193	21.9329
ebi-a-GCST90032193	9	133313468	rs4740421	T	C	0.730468	-0.0222575	0.00478965	3.40001e-06	5959	Aneurinibacillales abundance in stool || id:ebi-a-GCST90032193	21.5946
ebi-a-GCST90032193	5	5286698	rs10069877	A	G	0.227342	-0.0232158	0.00500315	3.50002e-06	5959	Aneurinibacillales abundance in stool || id:ebi-a-GCST90032193	21.5318
ebi-a-GCST90032193	19	58118418	rs62126240	T	C	0.05754	0.0418273	0.00901926	3.50002e-06	5959	Aneurinibacillales abundance in stool || id:ebi-a-GCST90032193	21.5069
ebi-a-GCST90032193	20	49243177	rs116901476	A	G	0.0254266	0.0607725	0.0132199	4.30002e-06	5959	Aneurinibacillales abundance in stool || id:ebi-a-GCST90032193	21.1328
ebi-a-GCST90032193	13	71373884	rs55643638	A	G	0.0717764	0.0371345	0.00809155	4.39997e-06	5959	Aneurinibacillales abundance in stool || id:ebi-a-GCST90032193	21.0616
ebi-a-GCST90032193	15	35293126	rs141785353	T	C	0.0386685	0.0490904	0.01087	6.29999e-06	5959	Aneurinibacillales abundance in stool || id:ebi-a-GCST90032193	20.3955
ebi-a-GCST90032193	15	61566318	rs139029665	T	C	0.0107065	-0.0911341	0.0203138	7.19996e-06	5959	Aneurinibacillales abundance in stool || id:ebi-a-GCST90032193	20.127
ebi-a-GCST90032193	11	95178290	rs495314	C	A	0.0378533	-0.0493505	0.0110209	7.49998e-06	5959	Aneurinibacillales abundance in stool || id:ebi-a-GCST90032193	20.0516
ebi-a-GCST90032193	2	25539985	rs11683301	C	T	0.947168	0.04195	0.00936942	7.59994e-06	5959	Aneurinibacillales abundance in stool || id:ebi-a-GCST90032193	20.0465
ebi-a-GCST90032193	8	74038654	rs4324912	C	T	0.42762	0.0189508	0.0042332	7.59994e-06	5959	Aneurinibacillales abundance in stool || id:ebi-a-GCST90032193	20.0409
ebi-a-GCST90032193	22	20022840	rs73150855	T	C	0.0425299	-0.0461902	0.0104321	9.49992e-06	5959	Aneurinibacillales abundance in stool || id:ebi-a-GCST90032193	19.6045
ebi-a-GCST90032193	2	207607729	rs145842565	G	A	0.0606265	0.0384688	0.00869193	9.59997e-06	5959	Aneurinibacillales abundance in stool || id:ebi-a-GCST90032193	19.5878
ebi-a-GCST90032193	13	95705284	rs71431495	T	C	0.0187785	-0.0682503	0.0154441	9.90011e-06	5959	Aneurinibacillales abundance in stool || id:ebi-a-GCST90032193	19.5292
ebi-a-GCST90032194	4	65141811	rs78292477	A	C	0.0167199	-0.106814	0.0195817	4.90004e-08	5959	AR31 abundance in stool || id:ebi-a-GCST90032194	29.7547
ebi-a-GCST90032194	12	78100230	rs11106355	G	A	0.279116	-0.0273302	0.0055749	9.49992e-07	5959	AR31 abundance in stool || id:ebi-a-GCST90032194	24.0332
ebi-a-GCST90032194	9	27175050	rs4320627	G	A	0.270238	-0.0272334	0.00562439	1.29999e-06	5959	AR31 abundance in stool || id:ebi-a-GCST90032194	23.4451
ebi-a-GCST90032194	18	75917839	rs75066972	A	G	0.0209814	-0.0844413	0.0175499	1.5e-06	5959	AR31 abundance in stool || id:ebi-a-GCST90032194	23.1505
ebi-a-GCST90032194	5	41654246	rs72761817	G	A	0.0106992	-0.113498	0.0239062	2.1e-06	5959	AR31 abundance in stool || id:ebi-a-GCST90032194	22.5401
ebi-a-GCST90032194	11	75697653	rs323639	A	G	0.966048	-0.0650447	0.013922	2.99999e-06	5959	AR31 abundance in stool || id:ebi-a-GCST90032194	21.8283
ebi-a-GCST90032194	22	44293352	rs28495372	A	G	0.0758692	0.0440096	0.00945192	3.2e-06	5959	AR31 abundance in stool || id:ebi-a-GCST90032194	21.6798
ebi-a-GCST90032194	2	28140349	rs2337372	A	G	0.25021	-0.0266816	0.00578824	4e-06	5959	AR31 abundance in stool || id:ebi-a-GCST90032194	21.2486
ebi-a-GCST90032194	13	108312665	rs144125979	T	C	0.0305847	0.0679428	0.0148068	4.49997e-06	5959	AR31 abundance in stool || id:ebi-a-GCST90032194	21.0554
ebi-a-GCST90032194	16	81638874	rs76135523	T	G	0.0344357	-0.062815	0.0138183	5.49997e-06	5959	AR31 abundance in stool || id:ebi-a-GCST90032194	20.6641
ebi-a-GCST90032194	10	120217372	rs117572057	C	A	0.0099849	-0.112162	0.024894	6.59994e-06	5959	AR31 abundance in stool || id:ebi-a-GCST90032194	20.3003
ebi-a-GCST90032194	20	57511422	rs73618623	T	C	0.0857652	0.0402828	0.00899324	7.49998e-06	5959	AR31 abundance in stool || id:ebi-a-GCST90032194	20.0635
ebi-a-GCST90032194	7	109126187	rs2396112	T	C	0.259549	-0.0255641	0.00577113	9.40005e-06	5959	AR31 abundance in stool || id:ebi-a-GCST90032194	19.6218
ebi-a-GCST90032194	12	11058547	rs11054070	C	G	0.125759	-0.033345	0.00752729	9.40005e-06	5959	AR31 abundance in stool || id:ebi-a-GCST90032194	19.6238
ebi-a-GCST90032195	7	29839545	rs6949097	T	C	0.445459	-0.0316359	0.00643272	8.70001e-07	5959	Atopobiaceae abundance in stool || id:ebi-a-GCST90032195	24.1864
ebi-a-GCST90032195	12	67696919	rs67547277	G	A	0.00974462	0.158627	0.0326147	1.2e-06	5959	Atopobiaceae abundance in stool || id:ebi-a-GCST90032195	23.6552
ebi-a-GCST90032195	7	18095942	rs547055109	G	T	0.0182752	0.115641	0.0240416	1.5e-06	5959	Atopobiaceae abundance in stool || id:ebi-a-GCST90032195	23.1365
ebi-a-GCST90032195	2	185315953	rs78875968	G	C	0.0133243	0.131684	0.0278415	2.19999e-06	5959	Atopobiaceae abundance in stool || id:ebi-a-GCST90032195	22.3708
ebi-a-GCST90032195	6	141212462	rs6932768	A	C	0.508427	0.0300223	0.00636178	2.39999e-06	5959	Atopobiaceae abundance in stool || id:ebi-a-GCST90032195	22.2705
ebi-a-GCST90032195	1	89709463	rs544038	T	C	0.985539	-0.125588	0.0267584	2.69998e-06	5959	Atopobiaceae abundance in stool || id:ebi-a-GCST90032195	22.028
ebi-a-GCST90032195	2	35872095	rs1518655	A	G	0.194047	-0.0381364	0.00818362	3.2e-06	5959	Atopobiaceae abundance in stool || id:ebi-a-GCST90032195	21.7164
ebi-a-GCST90032195	22	18240260	rs181415	A	G	0.362628	-0.0318356	0.00684863	3.29997e-06	5959	Atopobiaceae abundance in stool || id:ebi-a-GCST90032195	21.6082
ebi-a-GCST90032195	1	13873141	rs142752106	C	G	0.050608	0.0672541	0.0145762	4e-06	5959	Atopobiaceae abundance in stool || id:ebi-a-GCST90032195	21.2887
ebi-a-GCST90032195	1	202272888	rs76980483	T	C	0.0155248	0.118754	0.0257583	4e-06	5959	Atopobiaceae abundance in stool || id:ebi-a-GCST90032195	21.255
ebi-a-GCST90032195	11	69575051	rs9735474	A	G	0.387012	-0.0301297	0.00658898	4.79999e-06	5959	Atopobiaceae abundance in stool || id:ebi-a-GCST90032195	20.91
ebi-a-GCST90032195	6	44112409	rs10428725	T	C	0.234265	-0.0347278	0.00760792	5e-06	5959	Atopobiaceae abundance in stool || id:ebi-a-GCST90032195	20.8364
ebi-a-GCST90032195	6	168487113	rs116848262	T	C	0.0523118	0.0649885	0.0142683	5.19996e-06	5959	Atopobiaceae abundance in stool || id:ebi-a-GCST90032195	20.7457
ebi-a-GCST90032195	13	76795899	rs9565250	C	T	0.0737055	-0.0559564	0.0122791	5.19996e-06	5959	Atopobiaceae abundance in stool || id:ebi-a-GCST90032195	20.7667
ebi-a-GCST90032195	10	12595543	rs1077746	T	C	0.421782	-0.0301449	0.00662331	5.30005e-06	5959	Atopobiaceae abundance in stool || id:ebi-a-GCST90032195	20.7146
ebi-a-GCST90032195	15	52945327	rs114822688	A	G	0.0293022	0.0862482	0.0189717	5.49997e-06	5959	Atopobiaceae abundance in stool || id:ebi-a-GCST90032195	20.6675
ebi-a-GCST90032195	3	82655014	rs1072655	C	A	0.342344	0.0304568	0.00671913	5.80003e-06	5959	Atopobiaceae abundance in stool || id:ebi-a-GCST90032195	20.5467
ebi-a-GCST90032195	4	117957987	rs112290424	T	G	0.0119288	0.132109	0.0291673	5.89997e-06	5959	Atopobiaceae abundance in stool || id:ebi-a-GCST90032195	20.515
ebi-a-GCST90032195	14	24026634	rs12890629	G	A	0.110707	0.0461918	0.0102877	7.10003e-06	5959	Atopobiaceae abundance in stool || id:ebi-a-GCST90032195	20.1601
ebi-a-GCST90032195	12	28951525	rs79402960	C	A	0.0158891	0.114731	0.0256135	7.49998e-06	5959	Atopobiaceae abundance in stool || id:ebi-a-GCST90032195	20.0643
ebi-a-GCST90032195	12	68785032	rs76692993	G	A	0.0129717	0.125369	0.0281897	8.70001e-06	5959	Atopobiaceae abundance in stool || id:ebi-a-GCST90032195	19.7788
ebi-a-GCST90032195	12	54972992	rs3825195	C	T	0.437374	0.0284599	0.00643008	9.59997e-06	5959	Atopobiaceae abundance in stool || id:ebi-a-GCST90032195	19.59
ebi-a-GCST90032195	9	18018207	rs10810886	G	A	0.240057	0.033009	0.00746291	9.69996e-06	5959	Atopobiaceae abundance in stool || id:ebi-a-GCST90032195	19.5636
ebi-a-GCST90032195	14	104102015	rs35053335	T	C	0.0162294	0.11146	0.025194	9.69996e-06	5959	Atopobiaceae abundance in stool || id:ebi-a-GCST90032195	19.5724
ebi-a-GCST90032196	20	21456621	rs76485293	C	G	0.040658	0.0611516	0.0111136	3.69999e-08	5959	Aureimonas abundance in stool || id:ebi-a-GCST90032196	30.2765
ebi-a-GCST90032196	11	97660645	rs118154512	A	G	0.053247	-0.0474755	0.00988468	1.6e-06	5959	Aureimonas abundance in stool || id:ebi-a-GCST90032196	23.0682
ebi-a-GCST90032196	11	43118039	rs7925814	G	A	0.785895	-0.0256372	0.00541206	2.19999e-06	5959	Aureimonas abundance in stool || id:ebi-a-GCST90032196	22.4396
ebi-a-GCST90032196	4	179339480	rs1567477	G	A	0.694767	0.022825	0.00482897	2.30001e-06	5959	Aureimonas abundance in stool || id:ebi-a-GCST90032196	22.3415
ebi-a-GCST90032196	2	101364305	rs17024692	G	A	0.132259	-0.0314864	0.00667991	2.39999e-06	5959	Aureimonas abundance in stool || id:ebi-a-GCST90032196	22.218
ebi-a-GCST90032196	21	32343195	rs117569402	C	T	0.0144854	0.0846476	0.0180622	2.80001e-06	5959	Aureimonas abundance in stool || id:ebi-a-GCST90032196	21.9628
ebi-a-GCST90032196	19	54209096	rs4803162	G	A	0.214468	-0.025242	0.00541855	3.2e-06	5959	Aureimonas abundance in stool || id:ebi-a-GCST90032196	21.7011
ebi-a-GCST90032196	9	4728729	rs10122182	C	T	0.641693	0.0213857	0.00463971	4e-06	5959	Aureimonas abundance in stool || id:ebi-a-GCST90032196	21.2454
ebi-a-GCST90032196	18	9014768	rs116196949	T	C	0.0214863	-0.0707871	0.0153506	4e-06	5959	Aureimonas abundance in stool || id:ebi-a-GCST90032196	21.2646
ebi-a-GCST90032196	20	2385436	rs6106640	A	G	0.102575	-0.0335988	0.00739349	5.49997e-06	5959	Aureimonas abundance in stool || id:ebi-a-GCST90032196	20.6514
ebi-a-GCST90032196	19	18249441	rs138330498	A	G	0.0341699	-0.0553199	0.0122667	6.49995e-06	5959	Aureimonas abundance in stool || id:ebi-a-GCST90032196	20.338
ebi-a-GCST90032196	8	10435353	rs13259457	G	C	0.106675	-0.0324123	0.00721811	7.10003e-06	5959	Aureimonas abundance in stool || id:ebi-a-GCST90032196	20.1638
ebi-a-GCST90032196	10	50311341	rs35086974	G	A	0.199916	-0.0248818	0.00555039	7.39997e-06	5959	Aureimonas abundance in stool || id:ebi-a-GCST90032196	20.0963
ebi-a-GCST90032196	20	36001619	rs529639145	A	G	0.0402057	-0.0507028	0.0113308	7.59994e-06	5959	Aureimonas abundance in stool || id:ebi-a-GCST90032196	20.0236
ebi-a-GCST90032196	2	16032662	rs62114735	G	A	0.0368135	-0.0531453	0.0118978	7.90005e-06	5959	Aureimonas abundance in stool || id:ebi-a-GCST90032196	19.9525
ebi-a-GCST90032196	7	2927572	rs2644302	C	T	0.86586	0.0293723	0.00658322	8.09991e-06	5959	Aureimonas abundance in stool || id:ebi-a-GCST90032196	19.9067
ebi-a-GCST90032196	1	227620649	rs10916144	A	T	0.243794	0.0231239	0.00519986	8.70001e-06	5959	Aureimonas abundance in stool || id:ebi-a-GCST90032196	19.776
ebi-a-GCST90032196	8	31311216	rs77844978	A	G	0.0228879	-0.0655817	0.0147646	8.9e-06	5959	Aureimonas abundance in stool || id:ebi-a-GCST90032196	19.7298
ebi-a-GCST90032196	19	22646085	rs111785063	A	G	0.0287715	0.0588879	0.0133233	9.90011e-06	5959	Aureimonas abundance in stool || id:ebi-a-GCST90032196	19.5357
ebi-a-GCST90032197	9	38254691	rs7030685	C	G	0.525743	-0.0274235	0.00491233	2.39999e-08	5959	Azorhizobium abundance in stool || id:ebi-a-GCST90032197	31.1653
ebi-a-GCST90032197	5	19777355	rs144330193	T	C	0.0185216	0.0919923	0.0184112	5.80003e-07	5959	Azorhizobium abundance in stool || id:ebi-a-GCST90032197	24.9654
ebi-a-GCST90032197	3	150530994	rs4679683	T	C	0.229565	-0.028072	0.00590763	2e-06	5959	Azorhizobium abundance in stool || id:ebi-a-GCST90032197	22.5798
ebi-a-GCST90032197	3	1114321	rs7632521	G	A	0.958746	-0.0590031	0.0125356	2.5e-06	5959	Azorhizobium abundance in stool || id:ebi-a-GCST90032197	22.1544
ebi-a-GCST90032197	14	80044086	rs35919189	C	T	0.0637406	-0.0469757	0.0100875	3.2e-06	5959	Azorhizobium abundance in stool || id:ebi-a-GCST90032197	21.686
ebi-a-GCST90032197	1	215379360	rs4375236	T	C	0.133485	-0.032928	0.00715234	4.09996e-06	5959	Azorhizobium abundance in stool || id:ebi-a-GCST90032197	21.195
ebi-a-GCST90032197	2	192591121	rs34474338	T	C	0.462436	0.0228318	0.00495641	4.09996e-06	5959	Azorhizobium abundance in stool || id:ebi-a-GCST90032197	21.22
ebi-a-GCST90032197	19	31764851	rs10423964	T	C	0.274411	0.0254183	0.00563601	6.49995e-06	5959	Azorhizobium abundance in stool || id:ebi-a-GCST90032197	20.3399
ebi-a-GCST90032197	1	58239661	rs3118061	G	A	0.157386	0.0300624	0.00668873	7.00003e-06	5959	Azorhizobium abundance in stool || id:ebi-a-GCST90032197	20.2004
ebi-a-GCST90032197	15	28539834	rs1635166	T	C	0.966358	-0.0607466	0.0135682	7.59994e-06	5959	Azorhizobium abundance in stool || id:ebi-a-GCST90032197	20.0447
ebi-a-GCST90032197	9	98839535	rs4422885	A	G	0.048273	-0.0511303	0.0114446	7.90005e-06	5959	Azorhizobium abundance in stool || id:ebi-a-GCST90032197	19.9598
ebi-a-GCST90032197	3	61115823	rs73112334	C	G	0.435087	-0.0220101	0.00492985	8e-06	5959	Azorhizobium abundance in stool || id:ebi-a-GCST90032197	19.9332
ebi-a-GCST90032197	11	80537336	rs10501481	G	A	0.0770072	-0.0407982	0.00913693	8e-06	5959	Azorhizobium abundance in stool || id:ebi-a-GCST90032197	19.938
ebi-a-GCST90032197	5	85561759	rs34567330	C	G	0.440268	0.0229138	0.00513799	8.19993e-06	5959	Azorhizobium abundance in stool || id:ebi-a-GCST90032197	19.8888
ebi-a-GCST90032197	9	2251054	rs141419882	C	G	0.0148965	-0.0903142	0.0203184	8.79995e-06	5959	Azorhizobium abundance in stool || id:ebi-a-GCST90032197	19.7575
ebi-a-GCST90032197	9	106383499	rs77677735	A	G	0.0133613	-0.0946509	0.0212994	8.79995e-06	5959	Azorhizobium abundance in stool || id:ebi-a-GCST90032197	19.7476
ebi-a-GCST90032197	19	19085916	rs113104285	G	A	0.0194838	-0.0783019	0.0176494	9.09997e-06	5959	Azorhizobium abundance in stool || id:ebi-a-GCST90032197	19.6827
ebi-a-GCST90032197	16	20090329	rs148358229	A	G	0.0347612	-0.0597385	0.0134873	9.49992e-06	5959	Azorhizobium abundance in stool || id:ebi-a-GCST90032197	19.6182
ebi-a-GCST90032198	3	124702307	rs6763811	T	C	0.681236	0.017089	0.00299326	1.09999e-08	5959	Bacillaceae A abundance in stool || id:ebi-a-GCST90032198	32.5945
ebi-a-GCST90032198	3	8694057	rs3774209	A	C	0.394164	-0.0141214	0.00288646	1e-06	5959	Bacillaceae A abundance in stool || id:ebi-a-GCST90032198	23.9345
ebi-a-GCST90032198	6	58483755	rs114697521	C	T	0.0195352	0.0502133	0.0102809	1e-06	5959	Bacillaceae A abundance in stool || id:ebi-a-GCST90032198	23.8548
ebi-a-GCST90032198	2	4889344	rs1371483	T	C	0.0480364	0.0311724	0.0064905	1.6e-06	5959	Bacillaceae A abundance in stool || id:ebi-a-GCST90032198	23.0666
ebi-a-GCST90032198	2	136822223	rs1879087	C	T	0.0677321	-0.0261238	0.00563526	3.59998e-06	5959	Bacillaceae A abundance in stool || id:ebi-a-GCST90032198	21.4904
ebi-a-GCST90032198	19	7159016	rs143048866	T	C	0.0528157	-0.0293428	0.0063871	4.30002e-06	5959	Bacillaceae A abundance in stool || id:ebi-a-GCST90032198	21.1055
ebi-a-GCST90032198	21	40379532	rs9979304	A	G	0.562181	0.01306	0.00284052	4.30002e-06	5959	Bacillaceae A abundance in stool || id:ebi-a-GCST90032198	21.1393
ebi-a-GCST90032198	17	9618516	rs79253912	A	G	0.0295889	-0.0385864	0.00844046	4.79999e-06	5959	Bacillaceae A abundance in stool || id:ebi-a-GCST90032198	20.8995
ebi-a-GCST90032198	6	152184020	rs1709180	G	A	0.937063	-0.0263468	0.00579719	5.49997e-06	5959	Bacillaceae A abundance in stool || id:ebi-a-GCST90032198	20.6548
ebi-a-GCST90032198	2	229635417	rs4973125	G	A	0.321807	0.0136924	0.00302089	5.80003e-06	5959	Bacillaceae A abundance in stool || id:ebi-a-GCST90032198	20.5442
ebi-a-GCST90032198	6	18612218	rs11964056	T	C	0.0894507	0.0222796	0.00491973	5.89997e-06	5959	Bacillaceae A abundance in stool || id:ebi-a-GCST90032198	20.5084
ebi-a-GCST90032198	1	2771544	rs34653201	A	G	0.0337895	-0.0351142	0.00780142	6.80002e-06	5959	Bacillaceae A abundance in stool || id:ebi-a-GCST90032198	20.259
ebi-a-GCST90032198	4	113797986	rs17672625	G	A	0.126873	-0.0189572	0.00422595	7.29995e-06	5959	Bacillaceae A abundance in stool || id:ebi-a-GCST90032198	20.1233
ebi-a-GCST90032198	2	49568416	rs112709876	T	C	0.0287502	0.0378407	0.00846347	7.79992e-06	5959	Bacillaceae A abundance in stool || id:ebi-a-GCST90032198	19.9904
ebi-a-GCST90032199	3	124697992	rs9836224	T	C	0.318826	-0.0139704	0.00246722	1.5e-08	5959	Bacillales A abundance in stool || id:ebi-a-GCST90032199	32.0628
ebi-a-GCST90032199	11	132255568	rs186791515	G	A	0.0172298	-0.0467388	0.00874329	8.99995e-08	5959	Bacillales A abundance in stool || id:ebi-a-GCST90032199	28.5763
ebi-a-GCST90032199	7	33685900	rs80121911	G	C	0.0110511	0.0587665	0.0111626	1.40001e-07	5959	Bacillales A abundance in stool || id:ebi-a-GCST90032199	27.7159
ebi-a-GCST90032199	4	81636180	rs34555856	A	G	0.0503166	0.0269102	0.00534625	4.79999e-07	5959	Bacillales A abundance in stool || id:ebi-a-GCST90032199	25.3358
ebi-a-GCST90032199	11	84339539	rs144152600	A	C	0.0489647	0.0265415	0.00536735	7.59994e-07	5959	Bacillales A abundance in stool || id:ebi-a-GCST90032199	24.4529
ebi-a-GCST90032199	4	125465920	rs62324492	T	A	0.0158382	0.0426718	0.00900297	2.1e-06	5959	Bacillales A abundance in stool || id:ebi-a-GCST90032199	22.4652
ebi-a-GCST90032199	3	191375533	rs75816161	C	T	0.0349697	0.0296759	0.00632002	2.69998e-06	5959	Bacillales A abundance in stool || id:ebi-a-GCST90032199	22.0481
ebi-a-GCST90032199	1	107158299	rs4575107	A	G	0.785076	0.0131305	0.00282374	3.29997e-06	5959	Bacillales A abundance in stool || id:ebi-a-GCST90032199	21.6229
ebi-a-GCST90032199	8	68569807	rs117830300	A	G	0.0559032	0.0234899	0.00506106	3.50002e-06	5959	Bacillales A abundance in stool || id:ebi-a-GCST90032199	21.5417
ebi-a-GCST90032199	8	3766337	rs2930372	A	G	0.0678265	0.0209666	0.00456128	4.30002e-06	5959	Bacillales A abundance in stool || id:ebi-a-GCST90032199	21.1292
ebi-a-GCST90032199	10	33947396	rs2492380	C	T	0.0128184	0.0475304	0.0103628	4.49997e-06	5959	Bacillales A abundance in stool || id:ebi-a-GCST90032199	21.0372
ebi-a-GCST90032199	3	193482657	rs55888898	G	A	0.213497	0.0129486	0.00282771	4.70002e-06	5959	Bacillales A abundance in stool || id:ebi-a-GCST90032199	20.9689
ebi-a-GCST90032199	20	21456621	rs76485293	C	G	0.040658	-0.0262888	0.0057961	5.69994e-06	5959	Bacillales A abundance in stool || id:ebi-a-GCST90032199	20.5717
ebi-a-GCST90032199	5	32372656	rs79539842	A	G	0.0331985	0.0288312	0.00646609	8.19993e-06	5959	Bacillales A abundance in stool || id:ebi-a-GCST90032199	19.8812
ebi-a-GCST90032199	8	4811010	rs13274629	C	A	0.855345	-0.0145656	0.00328341	9.20005e-06	5959	Bacillales A abundance in stool || id:ebi-a-GCST90032199	19.6792
ebi-a-GCST90032200	2	136608646	rs4988235	A	G	0.585277	0.0100068	0.00176621	1.5e-08	5959	Bacilli A abundance in stool || id:ebi-a-GCST90032200	32.1001
ebi-a-GCST90032200	11	11565003	rs4910383	T	C	0.0432838	0.0217642	0.00416474	1.7e-07	5959	Bacilli A abundance in stool || id:ebi-a-GCST90032200	27.3092
ebi-a-GCST90032200	7	25891050	rs141470488	A	G	0.0120087	0.040303	0.00784663	2.80001e-07	5959	Bacilli A abundance in stool || id:ebi-a-GCST90032200	26.382
ebi-a-GCST90032200	21	39647401	rs6517454	G	T	0.969835	-0.0243739	0.00505241	1.40001e-06	5959	Bacilli A abundance in stool || id:ebi-a-GCST90032200	23.273
ebi-a-GCST90032200	8	6381230	rs1989105	G	C	0.603138	-0.00843744	0.00176278	1.7e-06	5959	Bacilli A abundance in stool || id:ebi-a-GCST90032200	22.91
ebi-a-GCST90032200	14	36941645	rs72642602	T	C	0.0754237	0.0154549	0.00326263	2.19999e-06	5959	Bacilli A abundance in stool || id:ebi-a-GCST90032200	22.4387
ebi-a-GCST90032200	11	70089700	rs12417836	T	C	0.0655821	0.0163911	0.00347073	2.30001e-06	5959	Bacilli A abundance in stool || id:ebi-a-GCST90032200	22.3036
ebi-a-GCST90032200	1	230812182	rs12045973	T	C	0.241256	-0.00942261	0.00199661	2.39999e-06	5959	Bacilli A abundance in stool || id:ebi-a-GCST90032200	22.2718
ebi-a-GCST90032200	3	69907401	rs77458651	A	G	0.166525	-0.0107196	0.00229813	3.09999e-06	5959	Bacilli A abundance in stool || id:ebi-a-GCST90032200	21.7574
ebi-a-GCST90032200	21	18789978	rs8133184	G	C	0.817055	-0.0102439	0.00221329	3.69999e-06	5959	Bacilli A abundance in stool || id:ebi-a-GCST90032200	21.4217
ebi-a-GCST90032200	17	58169713	rs72843512	A	G	0.0785826	-0.0146231	0.00321467	5.39995e-06	5959	Bacilli A abundance in stool || id:ebi-a-GCST90032200	20.6922
ebi-a-GCST90032200	12	43603798	rs12579191	C	T	0.131561	0.011348	0.00250207	5.69994e-06	5959	Bacilli A abundance in stool || id:ebi-a-GCST90032200	20.5703
ebi-a-GCST90032200	5	5367152	rs77397796	T	C	0.0128075	0.0345762	0.00768347	6.80002e-06	5959	Bacilli A abundance in stool || id:ebi-a-GCST90032200	20.2507
ebi-a-GCST90032200	11	111333380	rs112065305	A	G	0.0693857	0.015126	0.00338216	7.69999e-06	5959	Bacilli A abundance in stool || id:ebi-a-GCST90032200	20.0014
ebi-a-GCST90032200	8	53904590	rs55889810	A	G	0.0459028	0.0184558	0.00413182	7.90005e-06	5959	Bacilli A abundance in stool || id:ebi-a-GCST90032200	19.9518
ebi-a-GCST90032200	15	85118093	rs112353795	C	T	0.0402116	0.0195711	0.00438566	8.09991e-06	5959	Bacilli A abundance in stool || id:ebi-a-GCST90032200	19.9141
ebi-a-GCST90032200	18	3197572	rs117505376	A	T	0.0498479	-0.0175595	0.00393913	8.30004e-06	5959	Bacilli A abundance in stool || id:ebi-a-GCST90032200	19.8712
ebi-a-GCST90032200	3	139239908	rs111440950	G	A	0.0116905	-0.0357045	0.00804287	8.99995e-06	5959	Bacilli A abundance in stool || id:ebi-a-GCST90032200	19.7071
ebi-a-GCST90032200	3	167246190	rs34746575	A	G	0.0524987	-0.0172086	0.0038763	8.99995e-06	5959	Bacilli A abundance in stool || id:ebi-a-GCST90032200	19.7086
ebi-a-GCST90032201	6	4753146	rs1581140	G	A	0.941894	0.061068	0.0109993	2.80001e-08	5959	Bacillus AY abundance in stool || id:ebi-a-GCST90032201	30.8246
ebi-a-GCST90032201	17	74849018	rs114602896	T	C	0.011377	0.124088	0.0243153	3.29997e-07	5959	Bacillus AY abundance in stool || id:ebi-a-GCST90032201	26.0436
ebi-a-GCST90032201	2	106657452	rs12612811	C	T	0.189812	-0.0307312	0.00649968	2.30001e-06	5959	Bacillus AY abundance in stool || id:ebi-a-GCST90032201	22.355
ebi-a-GCST90032201	20	18518299	rs62216401	G	A	0.0330864	-0.0653123	0.0140744	3.50002e-06	5959	Bacillus AY abundance in stool || id:ebi-a-GCST90032201	21.5343
ebi-a-GCST90032201	3	169422725	rs6770435	A	G	0.289624	0.0261349	0.00566271	3.89996e-06	5959	Bacillus AY abundance in stool || id:ebi-a-GCST90032201	21.3007
ebi-a-GCST90032201	16	24591834	rs8061031	G	A	0.514266	-0.0239125	0.00518744	4e-06	5959	Bacillus AY abundance in stool || id:ebi-a-GCST90032201	21.2493
ebi-a-GCST90032201	6	22242042	rs72836154	G	C	0.0113713	0.109291	0.0238959	4.79999e-06	5959	Bacillus AY abundance in stool || id:ebi-a-GCST90032201	20.9181
ebi-a-GCST90032201	16	71545003	rs12448177	A	G	0.0189298	0.0865097	0.01892	4.79999e-06	5959	Bacillus AY abundance in stool || id:ebi-a-GCST90032201	20.9068
ebi-a-GCST90032201	20	4847182	rs7263731	A	G	0.0119128	0.106109	0.0233157	5.30005e-06	5959	Bacillus AY abundance in stool || id:ebi-a-GCST90032201	20.7113
ebi-a-GCST90032201	2	11148043	rs6714153	T	G	0.81939	0.0306065	0.00672718	5.39995e-06	5959	Bacillus AY abundance in stool || id:ebi-a-GCST90032201	20.6996
ebi-a-GCST90032201	6	156318265	rs73573552	A	G	0.450951	0.0234987	0.00519619	6.1e-06	5959	Bacillus AY abundance in stool || id:ebi-a-GCST90032201	20.4511
ebi-a-GCST90032201	13	113101884	rs748144	G	A	0.775283	-0.0280776	0.00620811	6.1e-06	5959	Bacillus AY abundance in stool || id:ebi-a-GCST90032201	20.4551
ebi-a-GCST90032201	9	94518328	rs12683181	T	C	0.701355	-0.0253811	0.00561384	6.19998e-06	5959	Bacillus AY abundance in stool || id:ebi-a-GCST90032201	20.4409
ebi-a-GCST90032201	18	505780	rs80037567	A	C	0.0170786	0.0892936	0.0198063	6.49995e-06	5959	Bacillus AY abundance in stool || id:ebi-a-GCST90032201	20.3252
ebi-a-GCST90032201	3	72408677	rs115056000	A	G	0.207914	0.0284359	0.00633882	7.29995e-06	5959	Bacillus AY abundance in stool || id:ebi-a-GCST90032201	20.1241
ebi-a-GCST90032201	14	100274079	rs80155722	A	G	0.0434931	0.0564745	0.0126741	8.40001e-06	5959	Bacillus AY abundance in stool || id:ebi-a-GCST90032201	19.855
ebi-a-GCST90032201	20	44446643	rs79833227	A	C	0.15853	-0.0311643	0.00700937	8.70001e-06	5959	Bacillus AY abundance in stool || id:ebi-a-GCST90032201	19.7677
ebi-a-GCST90032201	11	6049910	rs117726300	G	A	0.0349033	0.0617091	0.0139023	8.99995e-06	5959	Bacillus AY abundance in stool || id:ebi-a-GCST90032201	19.7027
ebi-a-GCST90032201	14	80103170	rs147784694	T	G	0.0348759	-0.0607719	0.01371	9.29994e-06	5959	Bacillus AY abundance in stool || id:ebi-a-GCST90032201	19.6486
ebi-a-GCST90032201	4	2148707	rs556746	G	A	0.951662	0.0523709	0.0118412	9.69996e-06	5959	Bacillus AY abundance in stool || id:ebi-a-GCST90032201	19.5609
ebi-a-GCST90032201	6	67941912	rs9345991	T	A	0.652192	-0.0238894	0.00540428	9.80009e-06	5959	Bacillus AY abundance in stool || id:ebi-a-GCST90032201	19.5405
ebi-a-GCST90032202	3	186280526	rs6804876	A	C	0.627778	0.0267687	0.00471414	1.40001e-08	5959	Bacillus C abundance in stool || id:ebi-a-GCST90032202	32.2441
ebi-a-GCST90032202	3	61586124	rs12715572	A	G	0.276639	-0.0244572	0.0050943	1.6e-06	5959	Bacillus C abundance in stool || id:ebi-a-GCST90032202	23.0486
ebi-a-GCST90032202	7	55132168	rs140364652	A	C	0.0173518	0.0837255	0.01761	2e-06	5959	Bacillus C abundance in stool || id:ebi-a-GCST90032202	22.6046
ebi-a-GCST90032202	9	138820346	rs11794103	A	C	0.322184	-0.023131	0.0049258	2.69998e-06	5959	Bacillus C abundance in stool || id:ebi-a-GCST90032202	22.0514
ebi-a-GCST90032202	2	11148043	rs6714153	T	G	0.81939	0.0279535	0.00599136	3.09999e-06	5959	Bacillus C abundance in stool || id:ebi-a-GCST90032202	21.7682
ebi-a-GCST90032202	2	184112095	rs191996265	G	A	0.046301	-0.0508481	0.0109116	3.2e-06	5959	Bacillus C abundance in stool || id:ebi-a-GCST90032202	21.7156
ebi-a-GCST90032202	2	223917812	rs10201907	C	T	0.972082	-0.0641309	0.0137967	3.29997e-06	5959	Bacillus C abundance in stool || id:ebi-a-GCST90032202	21.6065
ebi-a-GCST90032202	5	31677939	rs74694536	A	G	0.067862	0.0427114	0.00920346	3.50002e-06	5959	Bacillus C abundance in stool || id:ebi-a-GCST90032202	21.537
ebi-a-GCST90032202	2	83359366	rs182417149	G	A	0.0112852	-0.0995656	0.0215113	3.69999e-06	5959	Bacillus C abundance in stool || id:ebi-a-GCST90032202	21.4232
ebi-a-GCST90032202	19	45078359	rs860180	C	T	0.232261	0.0249353	0.00538686	3.69999e-06	5959	Bacillus C abundance in stool || id:ebi-a-GCST90032202	21.4268
ebi-a-GCST90032202	14	77559321	rs158106	G	T	0.358577	-0.0219	0.00474983	4e-06	5959	Bacillus C abundance in stool || id:ebi-a-GCST90032202	21.2585
ebi-a-GCST90032202	9	136659827	rs7037436	T	G	0.543055	-0.0208618	0.00459216	5.49997e-06	5959	Bacillus C abundance in stool || id:ebi-a-GCST90032202	20.6381
ebi-a-GCST90032202	9	73933752	rs10781012	A	G	0.86614	-0.0301737	0.00667714	6.19998e-06	5959	Bacillus C abundance in stool || id:ebi-a-GCST90032202	20.421
ebi-a-GCST90032202	17	49000917	rs74423748	A	G	0.011053	-0.0981993	0.0217775	6.49995e-06	5959	Bacillus C abundance in stool || id:ebi-a-GCST90032202	20.333
ebi-a-GCST90032202	11	64219941	rs12275754	T	C	0.282225	0.0230648	0.00511803	6.59994e-06	5959	Bacillus C abundance in stool || id:ebi-a-GCST90032202	20.3092
ebi-a-GCST90032202	10	120508692	rs17587238	A	G	0.0747146	0.0385592	0.00861643	7.59994e-06	5959	Bacillus C abundance in stool || id:ebi-a-GCST90032202	20.0263
ebi-a-GCST90032203	18	37500063	rs72895127	T	C	0.0300436	0.0520217	0.00939955	3.09999e-08	5959	Bacillus abundance in stool || id:ebi-a-GCST90032203	30.6306
ebi-a-GCST90032203	17	15931693	rs72821769	A	G	0.121918	0.0261835	0.00500969	1.7e-07	5959	Bacillus abundance in stool || id:ebi-a-GCST90032203	27.317
ebi-a-GCST90032203	4	31091186	rs77922087	G	A	0.154479	0.0226566	0.00446826	4e-07	5959	Bacillus abundance in stool || id:ebi-a-GCST90032203	25.7106
ebi-a-GCST90032203	7	110120158	rs117789627	C	G	0.0178962	0.061194	0.0120949	4.20001e-07	5959	Bacillus abundance in stool || id:ebi-a-GCST90032203	25.5984
ebi-a-GCST90032203	17	14750842	rs2875074	C	G	0.205098	0.019413	0.0040563	1.7e-06	5959	Bacillus abundance in stool || id:ebi-a-GCST90032203	22.9047
ebi-a-GCST90032203	8	128086032	rs35450468	G	A	0.0727518	0.0297434	0.00624025	1.89998e-06	5959	Bacillus abundance in stool || id:ebi-a-GCST90032203	22.7184
ebi-a-GCST90032203	17	26084986	rs8080418	T	C	0.26879	0.0171803	0.00366045	2.69998e-06	5959	Bacillus abundance in stool || id:ebi-a-GCST90032203	22.0289
ebi-a-GCST90032203	2	204714892	rs115874215	A	G	0.0253952	0.047869	0.0102806	3.2e-06	5959	Bacillus abundance in stool || id:ebi-a-GCST90032203	21.6806
ebi-a-GCST90032203	13	78489342	rs138057271	T	G	0.0138446	0.0648391	0.0139261	3.2e-06	5959	Bacillus abundance in stool || id:ebi-a-GCST90032203	21.6778
ebi-a-GCST90032203	1	83058379	rs12757364	A	G	0.353861	0.015772	0.0033977	3.50002e-06	5959	Bacillus abundance in stool || id:ebi-a-GCST90032203	21.5478
ebi-a-GCST90032203	18	48942548	rs150011658	C	T	0.0113636	0.0700329	0.0151182	3.59998e-06	5959	Bacillus abundance in stool || id:ebi-a-GCST90032203	21.4587
ebi-a-GCST90032203	19	8968549	rs1862456	C	A	0.533592	0.0149431	0.00325853	4.49997e-06	5959	Bacillus abundance in stool || id:ebi-a-GCST90032203	21.0299
ebi-a-GCST90032203	17	46225440	rs117459480	A	G	0.0128918	0.0651368	0.0142792	5.1e-06	5959	Bacillus abundance in stool || id:ebi-a-GCST90032203	20.8087
ebi-a-GCST90032203	3	172349882	rs71310518	C	T	0.211445	-0.0181349	0.00404036	7.19996e-06	5959	Bacillus abundance in stool || id:ebi-a-GCST90032203	20.1461
ebi-a-GCST90032203	10	29067387	rs2184422	T	C	0.346649	0.0149844	0.0033834	9.49992e-06	5959	Bacillus abundance in stool || id:ebi-a-GCST90032203	19.6143
ebi-a-GCST90032204	2	223917812	rs10201907	C	T	0.972082	-0.111219	0.0193523	9.09997e-09	5959	Bacillus U abundance in stool || id:ebi-a-GCST90032204	33.0288
ebi-a-GCST90032204	5	174808097	rs71597328	A	G	0.0570757	0.0740244	0.0137066	6.59994e-08	5959	Bacillus U abundance in stool || id:ebi-a-GCST90032204	29.1669
ebi-a-GCST90032204	14	103449773	rs2269322	T	C	0.397393	0.034321	0.0065262	1.40001e-07	5959	Bacillus U abundance in stool || id:ebi-a-GCST90032204	27.6566
ebi-a-GCST90032204	12	43094285	rs7297939	A	G	0.314001	0.0337675	0.00685091	8.30004e-07	5959	Bacillus U abundance in stool || id:ebi-a-GCST90032204	24.2941
ebi-a-GCST90032204	1	57174288	rs41285010	G	A	0.0315913	0.08974	0.0182341	8.60003e-07	5959	Bacillus U abundance in stool || id:ebi-a-GCST90032204	24.2216
ebi-a-GCST90032204	2	192536078	rs78775534	G	A	0.0439161	0.0752356	0.0156059	1.40001e-06	5959	Bacillus U abundance in stool || id:ebi-a-GCST90032204	23.2418
ebi-a-GCST90032204	1	218339937	rs35908994	A	C	0.0402582	0.077261	0.0161797	1.79999e-06	5959	Bacillus U abundance in stool || id:ebi-a-GCST90032204	22.8024
ebi-a-GCST90032204	2	107806763	rs11687684	T	C	0.197868	0.0379068	0.00794536	1.79999e-06	5959	Bacillus U abundance in stool || id:ebi-a-GCST90032204	22.7618
ebi-a-GCST90032204	9	27174170	rs12350649	T	A	0.114639	-0.0469452	0.00985272	1.89998e-06	5959	Bacillus U abundance in stool || id:ebi-a-GCST90032204	22.7023
ebi-a-GCST90032204	9	119747188	rs73655567	A	C	0.0433755	0.073489	0.0155792	2.39999e-06	5959	Bacillus U abundance in stool || id:ebi-a-GCST90032204	22.2512
ebi-a-GCST90032204	4	81924849	rs13140008	A	G	0.0539451	0.0657781	0.0144521	5.30005e-06	5959	Bacillus U abundance in stool || id:ebi-a-GCST90032204	20.7158
ebi-a-GCST90032204	11	9376305	rs11822329	T	C	0.237434	0.0342529	0.00755375	5.80003e-06	5959	Bacillus U abundance in stool || id:ebi-a-GCST90032204	20.5622
ebi-a-GCST90032204	2	145494670	rs10188368	A	G	0.124894	0.0432598	0.00966314	7.59994e-06	5959	Bacillus U abundance in stool || id:ebi-a-GCST90032204	20.0416
ebi-a-GCST90032204	7	4848905	rs55728141	A	C	0.0858782	0.0511359	0.0114573	8.09991e-06	5959	Bacillus U abundance in stool || id:ebi-a-GCST90032204	19.9199
ebi-a-GCST90032204	3	121336729	rs12630499	T	C	0.14763	-0.0404499	0.00908118	8.40001e-06	5959	Bacillus U abundance in stool || id:ebi-a-GCST90032204	19.8404
ebi-a-GCST90032204	1	38885801	rs4255347	T	C	0.955696	0.0683033	0.0153913	9.09997e-06	5959	Bacillus U abundance in stool || id:ebi-a-GCST90032204	19.6939
ebi-a-GCST90032204	2	76936909	rs74743869	T	C	0.0886872	0.0506938	0.0114258	9.09997e-06	5959	Bacillus U abundance in stool || id:ebi-a-GCST90032204	19.685
ebi-a-GCST90032204	19	5086073	rs74172688	A	G	0.113279	-0.0451738	0.0102062	9.59997e-06	5959	Bacillus U abundance in stool || id:ebi-a-GCST90032204	19.5905
ebi-a-GCST90032204	7	16593195	rs500907	G	A	0.65426	0.0298278	0.00674385	9.69996e-06	5959	Bacillus U abundance in stool || id:ebi-a-GCST90032204	19.5626
ebi-a-GCST90032205	3	50506057	rs113044297	T	C	0.0169834	0.120529	0.0218078	3.29997e-08	5959	Bacillus velezensis abundance in stool || id:ebi-a-GCST90032205	30.5464
ebi-a-GCST90032205	9	10579595	rs76812958	G	T	0.0722922	0.0594986	0.0108597	4.30002e-08	5959	Bacillus velezensis abundance in stool || id:ebi-a-GCST90032205	30.0177
ebi-a-GCST90032205	19	23079493	rs10407857	G	A	0.852653	-0.0427029	0.0079554	8e-08	5959	Bacillus velezensis abundance in stool || id:ebi-a-GCST90032205	28.8131
ebi-a-GCST90032205	14	53767972	rs199576728	G	T	0.521529	-0.0272245	0.00560805	1.2e-06	5959	Bacillus velezensis abundance in stool || id:ebi-a-GCST90032205	23.5666
ebi-a-GCST90032205	3	88455456	rs12634628	G	T	0.257165	0.0307069	0.0064414	1.89998e-06	5959	Bacillus velezensis abundance in stool || id:ebi-a-GCST90032205	22.7254
ebi-a-GCST90032205	3	17208558	rs7349466	T	G	0.0643014	0.0539531	0.0115113	2.80001e-06	5959	Bacillus velezensis abundance in stool || id:ebi-a-GCST90032205	21.9677
ebi-a-GCST90032205	14	21254364	rs146002128	A	G	0.0682707	-0.0515116	0.0111796	4.09996e-06	5959	Bacillus velezensis abundance in stool || id:ebi-a-GCST90032205	21.2304
ebi-a-GCST90032205	11	92765773	rs77899924	C	G	0.0189012	0.0945877	0.0205989	4.39997e-06	5959	Bacillus velezensis abundance in stool || id:ebi-a-GCST90032205	21.0854
ebi-a-GCST90032205	10	15223432	rs7358063	T	C	0.795924	-0.0323437	0.00704862	4.49997e-06	5959	Bacillus velezensis abundance in stool || id:ebi-a-GCST90032205	21.0558
ebi-a-GCST90032205	19	55178140	rs1617582	T	C	0.0266712	0.0798027	0.0176245	5.99998e-06	5959	Bacillus velezensis abundance in stool || id:ebi-a-GCST90032205	20.5023
ebi-a-GCST90032205	12	75303221	rs75552976	C	A	0.0428302	0.0620437	0.0138405	7.39997e-06	5959	Bacillus velezensis abundance in stool || id:ebi-a-GCST90032205	20.0952
ebi-a-GCST90032205	16	2158022	rs189277711	A	G	0.030764	0.0733058	0.016396	7.79992e-06	5959	Bacillus velezensis abundance in stool || id:ebi-a-GCST90032205	19.9895
ebi-a-GCST90032205	5	2608660	rs384424	G	A	0.569316	0.0256899	0.00575339	8e-06	5959	Bacillus velezensis abundance in stool || id:ebi-a-GCST90032205	19.9378
ebi-a-GCST90032205	4	57501632	rs74863371	A	C	0.053726	0.0556307	0.0124798	8.30004e-06	5959	Bacillus velezensis abundance in stool || id:ebi-a-GCST90032205	19.8707
ebi-a-GCST90032205	4	168391112	rs17053293	C	T	0.0668683	-0.0500874	0.0113226	9.69996e-06	5959	Bacillus velezensis abundance in stool || id:ebi-a-GCST90032205	19.5688
ebi-a-GCST90032206	12	591178	rs7138520	G	C	0.493439	0.104005	0.0186899	2.59998e-08	5959	Bacteroides A plebeius A abundance in stool || id:ebi-a-GCST90032206	30.9667
ebi-a-GCST90032206	3	81979899	rs9838681	G	C	0.583901	0.0930756	0.0189306	8.79995e-07	5959	Bacteroides A plebeius A abundance in stool || id:ebi-a-GCST90032206	24.1737
ebi-a-GCST90032206	2	75641572	rs36098468	T	C	0.156632	0.122212	0.0252655	1.29999e-06	5959	Bacteroides A plebeius A abundance in stool || id:ebi-a-GCST90032206	23.3976
ebi-a-GCST90032206	12	117805385	rs35611019	A	G	0.0334288	0.240874	0.0515819	2.99999e-06	5959	Bacteroides A plebeius A abundance in stool || id:ebi-a-GCST90032206	21.8065
ebi-a-GCST90032206	19	19113151	rs12978990	C	T	0.813774	0.11134	0.0241678	4.09996e-06	5959	Bacteroides A plebeius A abundance in stool || id:ebi-a-GCST90032206	21.224
ebi-a-GCST90032206	17	2880330	rs189148845	T	C	0.0144392	0.354985	0.0775721	4.70002e-06	5959	Bacteroides A plebeius A abundance in stool || id:ebi-a-GCST90032206	20.9416
ebi-a-GCST90032206	1	63473563	rs149561196	C	T	0.025388	0.270476	0.0591149	4.79999e-06	5959	Bacteroides A plebeius A abundance in stool || id:ebi-a-GCST90032206	20.9345
ebi-a-GCST90032206	4	178308592	rs9759894	G	A	0.765511	-0.103125	0.0227242	5.69994e-06	5959	Bacteroides A plebeius A abundance in stool || id:ebi-a-GCST90032206	20.5945
ebi-a-GCST90032206	14	95383478	rs4905257	C	G	0.532543	0.0838573	0.0184838	5.69994e-06	5959	Bacteroides A plebeius A abundance in stool || id:ebi-a-GCST90032206	20.5826
ebi-a-GCST90032206	15	59870939	rs72751117	G	C	0.065578	0.171927	0.038069	6.29999e-06	5959	Bacteroides A plebeius A abundance in stool || id:ebi-a-GCST90032206	20.396
ebi-a-GCST90032206	20	42857276	rs16985328	T	C	0.0590703	-0.176692	0.0393294	7.00003e-06	5959	Bacteroides A plebeius A abundance in stool || id:ebi-a-GCST90032206	20.1836
ebi-a-GCST90032206	2	133946138	rs4954041	T	G	0.288335	0.0912994	0.0203416	7.19996e-06	5959	Bacteroides A plebeius A abundance in stool || id:ebi-a-GCST90032206	20.1449
ebi-a-GCST90032206	22	39634923	rs5750782	G	A	0.719701	-0.0913397	0.0203977	7.49998e-06	5959	Bacteroides A plebeius A abundance in stool || id:ebi-a-GCST90032206	20.052
ebi-a-GCST90032206	15	33051503	rs75406947	T	A	0.0255958	0.25641	0.0576125	8.60003e-06	5959	Bacteroides A plebeius A abundance in stool || id:ebi-a-GCST90032206	19.8078
ebi-a-GCST90032206	2	71733316	rs11681784	A	G	0.076897	0.154909	0.0349102	9.09997e-06	5959	Bacteroides A plebeius A abundance in stool || id:ebi-a-GCST90032206	19.6901
ebi-a-GCST90032206	12	105205388	rs10507182	C	A	0.133759	-0.120976	0.0273179	9.49992e-06	5959	Bacteroides A plebeius A abundance in stool || id:ebi-a-GCST90032206	19.6112
ebi-a-GCST90032207	8	32034125	rs139389953	A	G	0.011402	0.466232	0.0826217	1.7e-08	5959	Bacteroides A plebeius abundance in stool || id:ebi-a-GCST90032207	31.8431
ebi-a-GCST90032207	3	41853310	rs10510731	T	C	0.193657	0.112354	0.0224698	5.69994e-07	5959	Bacteroides A plebeius abundance in stool || id:ebi-a-GCST90032207	25.0022
ebi-a-GCST90032207	7	37747203	rs61269211	A	G	0.135219	0.125397	0.0257311	1.09999e-06	5959	Bacteroides A plebeius abundance in stool || id:ebi-a-GCST90032207	23.7497
ebi-a-GCST90032207	1	63473563	rs149561196	C	T	0.025388	0.273343	0.0562642	1.2e-06	5959	Bacteroides A plebeius abundance in stool || id:ebi-a-GCST90032207	23.6022
ebi-a-GCST90032207	12	674629	rs73594223	G	C	0.0225888	0.28694	0.0596332	1.5e-06	5959	Bacteroides A plebeius abundance in stool || id:ebi-a-GCST90032207	23.1529
ebi-a-GCST90032207	11	13817697	rs61881770	T	C	0.0250845	0.263846	0.0549547	1.6e-06	5959	Bacteroides A plebeius abundance in stool || id:ebi-a-GCST90032207	23.0511
ebi-a-GCST90032207	4	43156520	rs34760623	T	C	0.0299748	0.245941	0.0513769	1.7e-06	5959	Bacteroides A plebeius abundance in stool || id:ebi-a-GCST90032207	22.9153
ebi-a-GCST90032207	4	178308592	rs9759894	G	A	0.765511	-0.100905	0.0216277	3.09999e-06	5959	Bacteroides A plebeius abundance in stool || id:ebi-a-GCST90032207	21.7673
ebi-a-GCST90032207	1	222102692	rs77969904	A	G	0.023086	0.274313	0.0590701	3.40001e-06	5959	Bacteroides A plebeius abundance in stool || id:ebi-a-GCST90032207	21.5654
ebi-a-GCST90032207	11	87180561	rs7927877	C	T	0.241344	0.0959895	0.020696	3.50002e-06	5959	Bacteroides A plebeius abundance in stool || id:ebi-a-GCST90032207	21.5117
ebi-a-GCST90032207	7	26424654	rs57197355	C	T	0.11822	-0.123645	0.0272504	5.69994e-06	5959	Bacteroides A plebeius abundance in stool || id:ebi-a-GCST90032207	20.5877
ebi-a-GCST90032207	14	91488751	rs12436076	C	T	0.125357	-0.121437	0.0267624	5.69994e-06	5959	Bacteroides A plebeius abundance in stool || id:ebi-a-GCST90032207	20.5898
ebi-a-GCST90032207	12	108849043	rs12314696	C	T	0.0431498	0.195811	0.0431981	5.80003e-06	5959	Bacteroides A plebeius abundance in stool || id:ebi-a-GCST90032207	20.5468
ebi-a-GCST90032207	20	20014352	rs3748487	A	G	0.0294513	0.236002	0.0520699	5.80003e-06	5959	Bacteroides A plebeius abundance in stool || id:ebi-a-GCST90032207	20.5427
ebi-a-GCST90032207	11	133183913	rs61912384	A	G	0.15029	0.112245	0.024946	6.80002e-06	5959	Bacteroides A plebeius abundance in stool || id:ebi-a-GCST90032207	20.2457
ebi-a-GCST90032207	15	59883809	rs7179783	T	C	0.059764	0.170501	0.0378988	6.80002e-06	5959	Bacteroides A plebeius abundance in stool || id:ebi-a-GCST90032207	20.2396
ebi-a-GCST90032207	2	202119272	rs3754935	C	A	0.0578117	0.169694	0.0377568	7.00003e-06	5959	Bacteroides A plebeius abundance in stool || id:ebi-a-GCST90032207	20.1996
ebi-a-GCST90032207	4	25086171	rs145791346	T	C	0.0167343	0.309116	0.069153	7.79992e-06	5959	Bacteroides A plebeius abundance in stool || id:ebi-a-GCST90032207	19.9812
ebi-a-GCST90032207	14	53133036	rs12885338	C	T	0.677099	0.0843342	0.0189146	8.19993e-06	5959	Bacteroides A plebeius abundance in stool || id:ebi-a-GCST90032207	19.8799
ebi-a-GCST90032207	10	108644839	rs11193092	C	T	0.0273834	0.239782	0.0539899	8.9e-06	5959	Bacteroides A plebeius abundance in stool || id:ebi-a-GCST90032207	19.7246
ebi-a-GCST90032207	12	56830304	rs73113075	T	C	0.0265823	-0.243542	0.054858	8.99995e-06	5959	Bacteroides A plebeius abundance in stool || id:ebi-a-GCST90032207	19.7091
ebi-a-GCST90032208	12	591178	rs7138520	G	C	0.493439	0.108739	0.0198594	4.39997e-08	5959	Bacteroides A abundance in stool || id:ebi-a-GCST90032208	29.9805
ebi-a-GCST90032208	8	32076033	rs117800280	A	G	0.0114078	0.452717	0.0922112	9.09997e-07	5959	Bacteroides A abundance in stool || id:ebi-a-GCST90032208	24.1038
ebi-a-GCST90032208	16	78279142	rs74459634	G	A	0.0148073	0.394481	0.0827514	1.89998e-06	5959	Bacteroides A abundance in stool || id:ebi-a-GCST90032208	22.7249
ebi-a-GCST90032208	5	75532723	rs116375699	T	G	0.0128723	0.404408	0.0868119	3.2e-06	5959	Bacteroides A abundance in stool || id:ebi-a-GCST90032208	21.7011
ebi-a-GCST90032208	10	108687327	rs11193113	G	A	0.281397	0.101585	0.021843	3.29997e-06	5959	Bacteroides A abundance in stool || id:ebi-a-GCST90032208	21.6289
ebi-a-GCST90032208	7	26424654	rs57197355	C	T	0.11822	-0.141231	0.0304165	3.40001e-06	5959	Bacteroides A abundance in stool || id:ebi-a-GCST90032208	21.5596
ebi-a-GCST90032208	7	125088151	rs1526413	G	A	0.810662	-0.117066	0.0253942	4e-06	5959	Bacteroides A abundance in stool || id:ebi-a-GCST90032208	21.2516
ebi-a-GCST90032208	7	70573387	rs7798323	T	C	0.555211	0.090996	0.0197905	4.30002e-06	5959	Bacteroides A abundance in stool || id:ebi-a-GCST90032208	21.1413
ebi-a-GCST90032208	3	148968415	rs73166867	T	G	0.0296971	0.26287	0.0576417	5.1e-06	5959	Bacteroides A abundance in stool || id:ebi-a-GCST90032208	20.7974
ebi-a-GCST90032208	10	18633256	rs146892396	T	C	0.0334288	-0.247414	0.055003	6.90001e-06	5959	Bacteroides A abundance in stool || id:ebi-a-GCST90032208	20.2337
ebi-a-GCST90032208	5	50324607	rs72758284	G	A	0.102018	0.147056	0.0328788	7.69999e-06	5959	Bacteroides A abundance in stool || id:ebi-a-GCST90032208	20.0048
ebi-a-GCST90032208	14	91483183	rs11848326	T	G	0.125358	-0.132954	0.029882	8.60003e-06	5959	Bacteroides A abundance in stool || id:ebi-a-GCST90032208	19.7963
ebi-a-GCST90032208	11	83170723	rs45591844	C	T	0.0411606	0.21873	0.0493939	9.49992e-06	5959	Bacteroides A abundance in stool || id:ebi-a-GCST90032208	19.6097
ebi-a-GCST90032209	12	65724221	rs7967829	T	C	0.309504	0.092082	0.0165272	2.5e-08	5959	Bacteroides clarus abundance in stool || id:ebi-a-GCST90032209	31.0421
ebi-a-GCST90032209	18	41666718	rs185713637	C	T	0.015869	0.338101	0.0609077	2.80001e-08	5959	Bacteroides clarus abundance in stool || id:ebi-a-GCST90032209	30.814
ebi-a-GCST90032209	7	103398041	rs661492	C	T	0.198903	0.104143	0.0197135	1.29999e-07	5959	Bacteroides clarus abundance in stool || id:ebi-a-GCST90032209	27.9083
ebi-a-GCST90032209	3	21520730	rs56081869	T	C	0.0960299	-0.137901	0.0264385	1.79999e-07	5959	Bacteroides clarus abundance in stool || id:ebi-a-GCST90032209	27.2058
ebi-a-GCST90032209	2	857669	rs66504906	G	A	0.410653	0.0798273	0.0157806	4.20001e-07	5959	Bacteroides clarus abundance in stool || id:ebi-a-GCST90032209	25.5891
ebi-a-GCST90032209	12	131443453	rs11608374	A	G	0.042618	0.190287	0.0377478	4.60002e-07	5959	Bacteroides clarus abundance in stool || id:ebi-a-GCST90032209	25.4118
ebi-a-GCST90032209	10	3625624	rs12772528	G	A	0.245187	-0.0859115	0.0177929	1.40001e-06	5959	Bacteroides clarus abundance in stool || id:ebi-a-GCST90032209	23.3136
ebi-a-GCST90032209	15	24913933	rs79568257	T	C	0.0892647	0.124716	0.026862	3.40001e-06	5959	Bacteroides clarus abundance in stool || id:ebi-a-GCST90032209	21.556
ebi-a-GCST90032209	13	34254719	rs9538310	A	G	0.466954	0.0719804	0.0156082	4e-06	5959	Bacteroides clarus abundance in stool || id:ebi-a-GCST90032209	21.2678
ebi-a-GCST90032209	9	79312705	rs117609332	C	T	0.0317904	-0.201964	0.0438423	4.09996e-06	5959	Bacteroides clarus abundance in stool || id:ebi-a-GCST90032209	21.2208
ebi-a-GCST90032209	1	89951384	rs35651442	A	G	0.0439394	-0.171978	0.0374428	4.39997e-06	5959	Bacteroides clarus abundance in stool || id:ebi-a-GCST90032209	21.0964
ebi-a-GCST90032209	1	198613504	rs72738013	C	A	0.0439644	-0.169585	0.0373885	5.69994e-06	5959	Bacteroides clarus abundance in stool || id:ebi-a-GCST90032209	20.5731
ebi-a-GCST90032209	15	59232853	rs12438961	A	C	0.302288	0.0745664	0.0164915	6.1e-06	5959	Bacteroides clarus abundance in stool || id:ebi-a-GCST90032209	20.444
ebi-a-GCST90032209	10	70237416	rs111956227	G	C	0.0244932	-0.223359	0.049729	7.10003e-06	5959	Bacteroides clarus abundance in stool || id:ebi-a-GCST90032209	20.1738
ebi-a-GCST90032209	14	50314611	rs137997293	A	G	0.0253026	-0.217772	0.0489109	8.50002e-06	5959	Bacteroides clarus abundance in stool || id:ebi-a-GCST90032209	19.8241
ebi-a-GCST90032210	4	102692475	rs72917071	G	A	0.0865237	0.213877	0.0381268	2e-08	5959	Bacteroides eggerthii abundance in stool || id:ebi-a-GCST90032210	31.4679
ebi-a-GCST90032210	19	1314449	rs10421775	T	A	0.0505589	0.258163	0.049008	1.40001e-07	5959	Bacteroides eggerthii abundance in stool || id:ebi-a-GCST90032210	27.7494
ebi-a-GCST90032210	2	47828392	rs6754404	C	G	0.201288	0.136699	0.0267244	3.09999e-07	5959	Bacteroides eggerthii abundance in stool || id:ebi-a-GCST90032210	26.1646
ebi-a-GCST90032210	14	24548359	rs762088	G	C	0.0374807	0.276723	0.0565729	1e-06	5959	Bacteroides eggerthii abundance in stool || id:ebi-a-GCST90032210	23.9262
ebi-a-GCST90032210	16	62866857	rs1544954	G	A	0.73784	0.116473	0.0246704	2.30001e-06	5959	Bacteroides eggerthii abundance in stool || id:ebi-a-GCST90032210	22.2894
ebi-a-GCST90032210	7	73928357	rs11764571	G	A	0.0464815	0.236249	0.0509346	3.50002e-06	5959	Bacteroides eggerthii abundance in stool || id:ebi-a-GCST90032210	21.5137
ebi-a-GCST90032210	1	42551194	rs35699026	A	G	0.0259554	0.311402	0.0673944	3.79997e-06	5959	Bacteroides eggerthii abundance in stool || id:ebi-a-GCST90032210	21.3499
ebi-a-GCST90032210	12	21760286	rs34600045	T	C	0.237872	-0.117293	0.0255049	4.20001e-06	5959	Bacteroides eggerthii abundance in stool || id:ebi-a-GCST90032210	21.1493
ebi-a-GCST90032210	4	170680506	rs4048724	A	G	0.902552	0.171685	0.0377125	5.30005e-06	5959	Bacteroides eggerthii abundance in stool || id:ebi-a-GCST90032210	20.725
ebi-a-GCST90032210	16	73775788	rs1122322	A	G	0.493394	0.100669	0.0221713	5.60003e-06	5959	Bacteroides eggerthii abundance in stool || id:ebi-a-GCST90032210	20.6162
ebi-a-GCST90032210	20	7683869	rs6117930	G	A	0.348383	-0.101445	0.0223965	5.89997e-06	5959	Bacteroides eggerthii abundance in stool || id:ebi-a-GCST90032210	20.5164
ebi-a-GCST90032210	1	188546569	rs28410506	T	C	0.409404	-0.0983795	0.0217425	5.99998e-06	5959	Bacteroides eggerthii abundance in stool || id:ebi-a-GCST90032210	20.4734
ebi-a-GCST90032210	3	100760968	rs9866573	A	G	0.017163	0.374591	0.083224	6.80002e-06	5959	Bacteroides eggerthii abundance in stool || id:ebi-a-GCST90032210	20.259
ebi-a-GCST90032210	11	80486225	rs7130171	A	G	0.332008	-0.102988	0.0229333	7.10003e-06	5959	Bacteroides eggerthii abundance in stool || id:ebi-a-GCST90032210	20.1669
ebi-a-GCST90032210	8	3354235	rs145451111	T	C	0.0344184	0.263726	0.0589258	7.59994e-06	5959	Bacteroides eggerthii abundance in stool || id:ebi-a-GCST90032210	20.0306
ebi-a-GCST90032210	2	121551559	rs62150673	A	G	0.0678247	0.192207	0.0432003	8.60003e-06	5959	Bacteroides eggerthii abundance in stool || id:ebi-a-GCST90032210	19.7954
ebi-a-GCST90032210	3	36418983	rs112150069	A	C	0.0184091	0.351207	0.0794364	9.80009e-06	5959	Bacteroides eggerthii abundance in stool || id:ebi-a-GCST90032210	19.5473
ebi-a-GCST90032210	3	185728929	rs7432481	T	G	0.758374	-0.114251	0.0258502	9.90011e-06	5959	Bacteroides eggerthii abundance in stool || id:ebi-a-GCST90032210	19.534
ebi-a-GCST90032211	7	33543638	rs12154346	G	A	0.0429417	0.255706	0.0458292	2.39999e-08	5959	Bacteroides faecis abundance in stool || id:ebi-a-GCST90032211	31.1313
ebi-a-GCST90032211	2	48918258	rs79212904	C	T	0.0673449	0.187398	0.0368828	3.79997e-07	5959	Bacteroides faecis abundance in stool || id:ebi-a-GCST90032211	25.8156
ebi-a-GCST90032211	1	214299015	rs7531567	T	C	0.161592	-0.118671	0.0253891	2.99999e-06	5959	Bacteroides faecis abundance in stool || id:ebi-a-GCST90032211	21.8471
ebi-a-GCST90032211	2	220277354	rs145700261	T	C	0.0369778	0.22959	0.0494767	3.50002e-06	5959	Bacteroides faecis abundance in stool || id:ebi-a-GCST90032211	21.533
ebi-a-GCST90032211	6	31352040	rs2442749	C	T	0.254454	0.0984539	0.0213264	3.89996e-06	5959	Bacteroides faecis abundance in stool || id:ebi-a-GCST90032211	21.3123
ebi-a-GCST90032211	2	218143272	rs17796338	A	G	0.0380192	0.223078	0.0489796	5.30005e-06	5959	Bacteroides faecis abundance in stool || id:ebi-a-GCST90032211	20.7435
ebi-a-GCST90032211	16	79670670	rs112759957	T	G	0.0239384	0.276787	0.0611842	6.1e-06	5959	Bacteroides faecis abundance in stool || id:ebi-a-GCST90032211	20.465
ebi-a-GCST90032211	3	116603705	rs6438366	C	T	0.517699	-0.0838619	0.0187558	7.79992e-06	5959	Bacteroides faecis abundance in stool || id:ebi-a-GCST90032211	19.9921
ebi-a-GCST90032211	12	123324810	rs117703564	G	A	0.012734	-0.373076	0.0835007	7.90005e-06	5959	Bacteroides faecis abundance in stool || id:ebi-a-GCST90032211	19.9625
ebi-a-GCST90032211	18	24094171	rs12605244	A	G	0.195881	0.108365	0.0242809	8.09991e-06	5959	Bacteroides faecis abundance in stool || id:ebi-a-GCST90032211	19.9181
ebi-a-GCST90032211	6	36798150	rs236361	G	A	0.520169	-0.0842801	0.0189046	8.30004e-06	5959	Bacteroides faecis abundance in stool || id:ebi-a-GCST90032211	19.8754
ebi-a-GCST90032211	8	116658601	rs187476590	C	T	0.0256907	0.26215	0.0589801	8.79995e-06	5959	Bacteroides faecis abundance in stool || id:ebi-a-GCST90032211	19.7555
ebi-a-GCST90032211	7	111339858	rs146494157	T	C	0.0122239	-0.378742	0.0855201	9.49992e-06	5959	Bacteroides faecis abundance in stool || id:ebi-a-GCST90032211	19.6133
ebi-a-GCST90032212	4	6169834	rs73200256	G	C	0.026763	0.301187	0.0549944	4.30002e-08	5959	Bacteroides intestinalis A abundance in stool || id:ebi-a-GCST90032212	29.9941
ebi-a-GCST90032212	2	232284593	rs187270717	T	C	0.0496132	-0.221752	0.0418108	1.09999e-07	5959	Bacteroides intestinalis A abundance in stool || id:ebi-a-GCST90032212	28.1292
ebi-a-GCST90032212	5	178014387	rs78426958	A	G	0.0738933	0.178603	0.0341434	1.7e-07	5959	Bacteroides intestinalis A abundance in stool || id:ebi-a-GCST90032212	27.363
ebi-a-GCST90032212	7	155049867	rs7777397	G	A	0.0479892	0.211042	0.0423985	6.4e-07	5959	Bacteroides intestinalis A abundance in stool || id:ebi-a-GCST90032212	24.7763
ebi-a-GCST90032212	6	130474597	rs1932106	T	G	0.55158	-0.0903299	0.0182186	7.10003e-07	5959	Bacteroides intestinalis A abundance in stool || id:ebi-a-GCST90032212	24.5829
ebi-a-GCST90032212	3	177179636	rs2221147	A	G	0.196214	-0.110742	0.0227206	1.09999e-06	5959	Bacteroides intestinalis A abundance in stool || id:ebi-a-GCST90032212	23.7566
ebi-a-GCST90032212	5	45780750	rs4388219	G	A	0.72474	-0.0945419	0.0199746	2.19999e-06	5959	Bacteroides intestinalis A abundance in stool || id:ebi-a-GCST90032212	22.4023
ebi-a-GCST90032212	19	1039626	rs3795066	T	C	0.582732	0.0863463	0.0183499	2.5e-06	5959	Bacteroides intestinalis A abundance in stool || id:ebi-a-GCST90032212	22.1422
ebi-a-GCST90032212	12	14785413	rs78593901	A	T	0.110874	0.132501	0.0284886	3.29997e-06	5959	Bacteroides intestinalis A abundance in stool || id:ebi-a-GCST90032212	21.632
ebi-a-GCST90032212	10	96138064	rs77346846	A	G	0.00993099	0.413094	0.0906655	5.19996e-06	5959	Bacteroides intestinalis A abundance in stool || id:ebi-a-GCST90032212	20.7593
ebi-a-GCST90032212	12	116812087	rs77719242	G	A	0.0813516	-0.150801	0.0331082	5.19996e-06	5959	Bacteroides intestinalis A abundance in stool || id:ebi-a-GCST90032212	20.7461
ebi-a-GCST90032212	17	50215004	rs150910880	T	G	0.0178752	0.307923	0.0675506	5.19996e-06	5959	Bacteroides intestinalis A abundance in stool || id:ebi-a-GCST90032212	20.7791
ebi-a-GCST90032212	17	64567707	rs7223101	A	C	0.377836	-0.0845196	0.0185568	5.19996e-06	5959	Bacteroides intestinalis A abundance in stool || id:ebi-a-GCST90032212	20.7448
ebi-a-GCST90032212	16	11693979	rs34100780	A	G	0.147506	0.1131	0.0251524	6.90001e-06	5959	Bacteroides intestinalis A abundance in stool || id:ebi-a-GCST90032212	20.2193
ebi-a-GCST90032212	4	58682095	rs145975951	C	T	0.0392754	0.208489	0.0464535	7.19996e-06	5959	Bacteroides intestinalis A abundance in stool || id:ebi-a-GCST90032212	20.1432
ebi-a-GCST90032212	8	34680709	rs2685596	G	A	0.174838	0.10485	0.0236143	8.99995e-06	5959	Bacteroides intestinalis A abundance in stool || id:ebi-a-GCST90032212	19.7145
ebi-a-GCST90032212	4	180558349	rs4861409	T	C	0.234243	0.0946347	0.0213546	9.40005e-06	5959	Bacteroides intestinalis A abundance in stool || id:ebi-a-GCST90032212	19.6389
ebi-a-GCST90032213	12	105680360	rs35604439	C	A	0.0461382	0.169455	0.0304349	2.59998e-08	5959	Bacteroides sp002160055 abundance in stool || id:ebi-a-GCST90032213	31.0002
ebi-a-GCST90032213	7	109643715	rs13438500	A	C	0.0839688	0.112362	0.0231243	1.2e-06	5959	Bacteroides sp002160055 abundance in stool || id:ebi-a-GCST90032213	23.6103
ebi-a-GCST90032213	4	64203278	rs142192348	A	G	0.303038	0.0676743	0.0140351	1.40001e-06	5959	Bacteroides sp002160055 abundance in stool || id:ebi-a-GCST90032213	23.2497
ebi-a-GCST90032213	12	5180719	rs1871411	G	A	0.196474	-0.0769435	0.0163145	2.39999e-06	5959	Bacteroides sp002160055 abundance in stool || id:ebi-a-GCST90032213	22.2432
ebi-a-GCST90032213	22	32666087	rs16990070	T	C	0.133049	-0.0887412	0.0187985	2.39999e-06	5959	Bacteroides sp002160055 abundance in stool || id:ebi-a-GCST90032213	22.2846
ebi-a-GCST90032213	8	15795958	rs35627508	A	G	0.400767	-0.0615822	0.0131614	2.90001e-06	5959	Bacteroides sp002160055 abundance in stool || id:ebi-a-GCST90032213	21.893
ebi-a-GCST90032213	11	129572731	rs58506785	G	A	0.0415387	0.150435	0.0321679	2.90001e-06	5959	Bacteroides sp002160055 abundance in stool || id:ebi-a-GCST90032213	21.8702
ebi-a-GCST90032213	17	2880330	rs189148845	T	C	0.0144392	0.247823	0.0535348	3.69999e-06	5959	Bacteroides sp002160055 abundance in stool || id:ebi-a-GCST90032213	21.4294
ebi-a-GCST90032213	13	22799397	rs66833454	G	A	0.0186383	-0.218579	0.047503	4.20001e-06	5959	Bacteroides sp002160055 abundance in stool || id:ebi-a-GCST90032213	21.1726
ebi-a-GCST90032213	16	80818428	rs7192327	C	T	0.157668	-0.081056	0.0176199	4.20001e-06	5959	Bacteroides sp002160055 abundance in stool || id:ebi-a-GCST90032213	21.1623
ebi-a-GCST90032213	5	15657036	rs76485290	G	A	0.0457633	0.139546	0.0303562	4.30002e-06	5959	Bacteroides sp002160055 abundance in stool || id:ebi-a-GCST90032213	21.132
ebi-a-GCST90032213	3	60549172	rs111980531	T	C	0.0411366	-0.147971	0.0322553	4.49997e-06	5959	Bacteroides sp002160055 abundance in stool || id:ebi-a-GCST90032213	21.0451
ebi-a-GCST90032213	22	29074652	rs138563917	C	A	0.0359737	0.157653	0.0344399	4.70002e-06	5959	Bacteroides sp002160055 abundance in stool || id:ebi-a-GCST90032213	20.9547
ebi-a-GCST90032213	8	27454957	rs9331945	G	A	0.0147306	-0.238382	0.0526085	5.89997e-06	5959	Bacteroides sp002160055 abundance in stool || id:ebi-a-GCST90032213	20.5322
ebi-a-GCST90032213	3	75416263	rs141338253	C	T	0.0645753	0.122569	0.0272284	6.69993e-06	5959	Bacteroides sp002160055 abundance in stool || id:ebi-a-GCST90032213	20.2636
ebi-a-GCST90032213	7	63314926	rs73139530	A	G	0.0833333	0.103793	0.0230902	7.00003e-06	5959	Bacteroides sp002160055 abundance in stool || id:ebi-a-GCST90032213	20.206
ebi-a-GCST90032213	2	47763019	rs7580217	C	T	0.163215	-0.0772644	0.0172545	7.49998e-06	5959	Bacteroides sp002160055 abundance in stool || id:ebi-a-GCST90032213	20.0518
ebi-a-GCST90032213	3	193878574	rs28636613	G	C	0.060101	0.11875	0.0265704	7.79992e-06	5959	Bacteroides sp002160055 abundance in stool || id:ebi-a-GCST90032213	19.9743
ebi-a-GCST90032213	13	103570031	rs75295662	A	T	0.065411	0.116517	0.0261164	8.09991e-06	5959	Bacteroides sp002160055 abundance in stool || id:ebi-a-GCST90032213	19.9045
ebi-a-GCST90032213	4	186772212	rs6822562	A	G	0.272065	0.0638095	0.0144225	9.69996e-06	5959	Bacteroides sp002160055 abundance in stool || id:ebi-a-GCST90032213	19.5745
ebi-a-GCST90032214	7	8795780	rs79575400	G	A	0.0624474	-0.129961	0.0246304	1.29999e-07	5959	Bacteroides sp003545565 abundance in stool || id:ebi-a-GCST90032214	27.8409
ebi-a-GCST90032214	6	2993524	rs534200264	G	A	0.00998825	0.297994	0.0591186	4.60002e-07	5959	Bacteroides sp003545565 abundance in stool || id:ebi-a-GCST90032214	25.4078
ebi-a-GCST90032214	6	165615497	rs1614030	C	T	0.0572493	0.128043	0.0257597	6.69993e-07	5959	Bacteroides sp003545565 abundance in stool || id:ebi-a-GCST90032214	24.7076
ebi-a-GCST90032214	3	184863642	rs35166538	A	G	0.0141058	0.238525	0.0502902	2.1e-06	5959	Bacteroides sp003545565 abundance in stool || id:ebi-a-GCST90032214	22.4958
ebi-a-GCST90032214	11	18747030	rs35185666	A	C	0.199431	-0.0704209	0.0149595	2.5e-06	5959	Bacteroides sp003545565 abundance in stool || id:ebi-a-GCST90032214	22.16
ebi-a-GCST90032214	12	119273200	rs77723358	G	A	0.0341119	-0.150371	0.0325688	3.89996e-06	5959	Bacteroides sp003545565 abundance in stool || id:ebi-a-GCST90032214	21.3169
ebi-a-GCST90032214	6	117119731	rs181823782	T	C	0.0137021	0.235342	0.0513361	4.60002e-06	5959	Bacteroides sp003545565 abundance in stool || id:ebi-a-GCST90032214	21.0161
ebi-a-GCST90032214	14	35793657	rs1040840	G	A	0.475543	0.0553391	0.0121006	4.79999e-06	5959	Bacteroides sp003545565 abundance in stool || id:ebi-a-GCST90032214	20.9146
ebi-a-GCST90032214	20	12455661	rs34036023	T	C	0.286144	0.0598609	0.0131668	5.49997e-06	5959	Bacteroides sp003545565 abundance in stool || id:ebi-a-GCST90032214	20.6693
ebi-a-GCST90032214	10	25143819	rs3827855	C	G	0.0104954	0.266166	0.0586966	5.80003e-06	5959	Bacteroides sp003545565 abundance in stool || id:ebi-a-GCST90032214	20.5627
ebi-a-GCST90032214	15	55389850	rs112734067	C	T	0.0393588	0.137525	0.0306326	7.10003e-06	5959	Bacteroides sp003545565 abundance in stool || id:ebi-a-GCST90032214	20.1556
ebi-a-GCST90032214	8	28330416	rs59284065	C	T	0.0205699	0.186307	0.0418958	8.70001e-06	5959	Bacteroides sp003545565 abundance in stool || id:ebi-a-GCST90032214	19.775
ebi-a-GCST90032214	9	74278480	rs11142952	C	T	0.224561	0.0637513	0.0143516	8.9e-06	5959	Bacteroides sp003545565 abundance in stool || id:ebi-a-GCST90032214	19.7323
ebi-a-GCST90032214	13	59712313	rs117854332	T	C	0.0105113	-0.260371	0.0586164	8.9e-06	5959	Bacteroides sp003545565 abundance in stool || id:ebi-a-GCST90032214	19.7309
ebi-a-GCST90032215	5	75514413	rs9293681	C	T	0.252334	-0.126687	0.0229242	3.29997e-08	5959	Bacteroides stercoris abundance in stool || id:ebi-a-GCST90032215	30.5405
ebi-a-GCST90032215	7	68243730	rs10239497	T	C	0.340391	0.102572	0.0206104	6.49995e-07	5959	Bacteroides stercoris abundance in stool || id:ebi-a-GCST90032215	24.7677
ebi-a-GCST90032215	4	41834847	rs143341697	T	C	0.02503	0.311224	0.0630713	8e-07	5959	Bacteroides stercoris abundance in stool || id:ebi-a-GCST90032215	24.3491
ebi-a-GCST90032215	7	129670666	rs569404087	A	G	0.0463448	0.221517	0.0463541	1.79999e-06	5959	Bacteroides stercoris abundance in stool || id:ebi-a-GCST90032215	22.8369
ebi-a-GCST90032215	3	60552111	rs2856007	C	T	0.22715	0.10896	0.0233246	2.99999e-06	5959	Bacteroides stercoris abundance in stool || id:ebi-a-GCST90032215	21.8226
ebi-a-GCST90032215	5	6577009	rs7701143	A	G	0.377511	0.0937675	0.0200785	2.99999e-06	5959	Bacteroides stercoris abundance in stool || id:ebi-a-GCST90032215	21.8093
ebi-a-GCST90032215	2	2742748	rs12466602	T	C	0.0792179	0.167151	0.0361154	3.69999e-06	5959	Bacteroides stercoris abundance in stool || id:ebi-a-GCST90032215	21.4207
ebi-a-GCST90032215	9	120904985	rs955259	C	T	0.0460515	0.214371	0.0465117	4e-06	5959	Bacteroides stercoris abundance in stool || id:ebi-a-GCST90032215	21.2426
ebi-a-GCST90032215	20	9471717	rs7352812	T	C	0.0104539	0.440534	0.0962527	4.70002e-06	5959	Bacteroides stercoris abundance in stool || id:ebi-a-GCST90032215	20.9475
ebi-a-GCST90032215	1	9067673	rs61785781	T	C	0.115101	0.14272	0.031384	5.39995e-06	5959	Bacteroides stercoris abundance in stool || id:ebi-a-GCST90032215	20.6801
ebi-a-GCST90032215	17	41760392	rs1398883	A	G	0.524009	-0.0865945	0.0195411	9.40005e-06	5959	Bacteroides stercoris abundance in stool || id:ebi-a-GCST90032215	19.6373
ebi-a-GCST90032216	14	37167301	rs61994923	C	T	0.278266	0.0917933	0.0166721	3.69999e-08	5959	Bacteroides thetaiotaomicron abundance in stool || id:ebi-a-GCST90032216	30.3139
ebi-a-GCST90032216	12	10037494	rs138111463	G	A	0.0420655	0.183255	0.0368074	6.4e-07	5959	Bacteroides thetaiotaomicron abundance in stool || id:ebi-a-GCST90032216	24.788
ebi-a-GCST90032216	2	214958515	rs11688016	T	C	0.315962	-0.0793359	0.0160025	7.10003e-07	5959	Bacteroides thetaiotaomicron abundance in stool || id:ebi-a-GCST90032216	24.579
ebi-a-GCST90032216	1	188688745	rs115783272	C	T	0.0408682	0.179199	0.0368635	1.2e-06	5959	Bacteroides thetaiotaomicron abundance in stool || id:ebi-a-GCST90032216	23.6308
ebi-a-GCST90032216	12	79909434	rs117426700	G	C	0.012519	0.317463	0.0665609	1.79999e-06	5959	Bacteroides thetaiotaomicron abundance in stool || id:ebi-a-GCST90032216	22.7482
ebi-a-GCST90032216	13	34259589	rs61945512	C	G	0.0525338	0.157859	0.0332015	2e-06	5959	Bacteroides thetaiotaomicron abundance in stool || id:ebi-a-GCST90032216	22.606
ebi-a-GCST90032216	19	6552111	rs10411474	A	G	0.111634	0.110624	0.0240512	4.20001e-06	5959	Bacteroides thetaiotaomicron abundance in stool || id:ebi-a-GCST90032216	21.1556
ebi-a-GCST90032216	4	109810047	rs72668353	T	A	0.214334	0.0837351	0.0182316	4.39997e-06	5959	Bacteroides thetaiotaomicron abundance in stool || id:ebi-a-GCST90032216	21.0943
ebi-a-GCST90032216	21	39096115	rs151077241	T	G	0.0110103	0.321526	0.0705662	5.19996e-06	5959	Bacteroides thetaiotaomicron abundance in stool || id:ebi-a-GCST90032216	20.7605
ebi-a-GCST90032216	17	12537325	rs12940351	T	C	0.275895	-0.074479	0.0167065	8.30004e-06	5959	Bacteroides thetaiotaomicron abundance in stool || id:ebi-a-GCST90032216	19.8745
ebi-a-GCST90032216	20	17488699	rs34579920	A	G	0.016428	-0.259671	0.0582684	8.30004e-06	5959	Bacteroides thetaiotaomicron abundance in stool || id:ebi-a-GCST90032216	19.8601
ebi-a-GCST90032216	22	18456723	rs8141896	C	A	0.0204408	-0.232319	0.0522486	8.70001e-06	5959	Bacteroides thetaiotaomicron abundance in stool || id:ebi-a-GCST90032216	19.7706
ebi-a-GCST90032216	10	135235955	rs146008888	C	A	0.0240417	-0.214893	0.048597	9.80009e-06	5959	Bacteroides thetaiotaomicron abundance in stool || id:ebi-a-GCST90032216	19.5536
ebi-a-GCST90032217	13	112550952	rs7329216	A	G	0.438619	-0.11095	0.0200912	3.29997e-08	5959	Barnesiellaceae abundance in stool || id:ebi-a-GCST90032217	30.496
ebi-a-GCST90032217	12	130661220	rs4760087	T	C	0.553021	0.0935539	0.0202691	3.89996e-06	5959	Barnesiellaceae abundance in stool || id:ebi-a-GCST90032217	21.3037
ebi-a-GCST90032217	4	25258779	rs220375	G	A	0.160289	0.125155	0.0271365	4e-06	5959	Barnesiellaceae abundance in stool || id:ebi-a-GCST90032217	21.271
ebi-a-GCST90032217	8	87134395	rs79995713	G	C	0.0939488	-0.156796	0.0343042	4.90004e-06	5959	Barnesiellaceae abundance in stool || id:ebi-a-GCST90032217	20.8918
ebi-a-GCST90032217	11	21391498	rs7949183	C	T	0.112898	-0.145584	0.0319864	5.30005e-06	5959	Barnesiellaceae abundance in stool || id:ebi-a-GCST90032217	20.7156
ebi-a-GCST90032217	7	45208794	rs11762964	A	G	0.15758	-0.12395	0.0273096	5.69994e-06	5959	Barnesiellaceae abundance in stool || id:ebi-a-GCST90032217	20.5998
ebi-a-GCST90032217	12	125456505	rs4765195	T	C	0.27512	-0.104331	0.0229923	5.69994e-06	5959	Barnesiellaceae abundance in stool || id:ebi-a-GCST90032217	20.5903
ebi-a-GCST90032217	10	11170149	rs149562409	G	A	0.04915	-0.208446	0.0460928	6.1e-06	5959	Barnesiellaceae abundance in stool || id:ebi-a-GCST90032217	20.4513
ebi-a-GCST90032217	1	243088794	rs11810424	A	G	0.0517976	-0.20567	0.0455828	6.4e-06	5959	Barnesiellaceae abundance in stool || id:ebi-a-GCST90032217	20.3582
ebi-a-GCST90032217	18	8402640	rs9955719	G	A	0.0339313	0.24781	0.0550175	6.69993e-06	5959	Barnesiellaceae abundance in stool || id:ebi-a-GCST90032217	20.2878
ebi-a-GCST90032217	19	58934457	rs139268562	T	C	0.031514	0.257168	0.0574638	7.59994e-06	5959	Barnesiellaceae abundance in stool || id:ebi-a-GCST90032217	20.0283
ebi-a-GCST90032217	2	862775	rs4241335	G	A	0.372162	0.0917588	0.0206758	9.09997e-06	5959	Barnesiellaceae abundance in stool || id:ebi-a-GCST90032217	19.6957
ebi-a-GCST90032217	3	158804445	rs11709887	A	G	0.121367	-0.136149	0.0307872	9.80009e-06	5959	Barnesiellaceae abundance in stool || id:ebi-a-GCST90032217	19.5564
ebi-a-GCST90032218	13	112550952	rs7329216	A	G	0.438619	-0.116705	0.0210504	2.99999e-08	5959	Barnesiella abundance in stool || id:ebi-a-GCST90032218	30.7368
ebi-a-GCST90032218	4	25258779	rs220375	G	A	0.160289	0.13258	0.0284327	3.09999e-06	5959	Barnesiella abundance in stool || id:ebi-a-GCST90032218	21.743
ebi-a-GCST90032218	1	243088794	rs11810424	A	G	0.0517976	-0.221041	0.0477582	3.69999e-06	5959	Barnesiella abundance in stool || id:ebi-a-GCST90032218	21.4215
ebi-a-GCST90032218	8	85716036	rs17797476	A	C	0.0509361	-0.214791	0.0469907	4.90004e-06	5959	Barnesiella abundance in stool || id:ebi-a-GCST90032218	20.8934
ebi-a-GCST90032218	8	87335937	rs2976201	C	T	0.311186	0.103137	0.0226178	5.1e-06	5959	Barnesiella abundance in stool || id:ebi-a-GCST90032218	20.7935
ebi-a-GCST90032218	18	8402640	rs9955719	G	A	0.0339313	0.262582	0.0576452	5.19996e-06	5959	Barnesiella abundance in stool || id:ebi-a-GCST90032218	20.7493
ebi-a-GCST90032218	12	130661220	rs4760087	T	C	0.553021	0.09624	0.0212375	5.89997e-06	5959	Barnesiella abundance in stool || id:ebi-a-GCST90032218	20.5355
ebi-a-GCST90032218	10	11170149	rs149562409	G	A	0.04915	-0.216902	0.048293	7.10003e-06	5959	Barnesiella abundance in stool || id:ebi-a-GCST90032218	20.1725
ebi-a-GCST90032218	12	125456505	rs4765195	T	C	0.27512	-0.108192	0.0240907	7.10003e-06	5959	Barnesiella abundance in stool || id:ebi-a-GCST90032218	20.1693
ebi-a-GCST90032218	11	21391498	rs7949183	C	T	0.112898	-0.150407	0.033513	7.19996e-06	5959	Barnesiella abundance in stool || id:ebi-a-GCST90032218	20.1423
ebi-a-GCST90032218	7	45208794	rs11762964	A	G	0.15758	-0.128361	0.0286139	7.29995e-06	5959	Barnesiella abundance in stool || id:ebi-a-GCST90032218	20.1239
ebi-a-GCST90032218	15	29431355	rs117354588	T	A	0.0123826	-0.428276	0.0956389	7.49998e-06	5959	Barnesiella abundance in stool || id:ebi-a-GCST90032218	20.053
ebi-a-GCST90032218	19	58934457	rs139268562	T	C	0.031514	0.269525	0.0602093	7.59994e-06	5959	Barnesiella abundance in stool || id:ebi-a-GCST90032218	20.0388
ebi-a-GCST90032218	5	6281230	rs148087221	G	A	0.0209393	0.329243	0.073734	8e-06	5959	Barnesiella abundance in stool || id:ebi-a-GCST90032218	19.9387
ebi-a-GCST90032218	3	158804445	rs11709887	A	G	0.121367	-0.142795	0.0322582	9.59997e-06	5959	Barnesiella abundance in stool || id:ebi-a-GCST90032218	19.595
ebi-a-GCST90032219	2	136429366	rs62168795	C	T	0.418166	0.159607	0.0144582	2.49977e-28	5959	Bifidobacteriaceae abundance in stool || id:ebi-a-GCST90032219	121.864
ebi-a-GCST90032219	8	71664539	rs76648959	A	G	0.0373665	-0.188966	0.0367971	2.80001e-07	5959	Bifidobacteriaceae abundance in stool || id:ebi-a-GCST90032219	26.3718
ebi-a-GCST90032219	3	71869739	rs12497495	C	G	0.259365	-0.0788512	0.016608	2.1e-06	5959	Bifidobacteriaceae abundance in stool || id:ebi-a-GCST90032219	22.5415
ebi-a-GCST90032219	3	197039752	rs71323798	G	A	0.0604517	-0.140439	0.029675	2.19999e-06	5959	Bifidobacteriaceae abundance in stool || id:ebi-a-GCST90032219	22.3972
ebi-a-GCST90032219	3	159637678	rs76830965	A	C	0.0836569	-0.120854	0.0256461	2.39999e-06	5959	Bifidobacteriaceae abundance in stool || id:ebi-a-GCST90032219	22.2065
ebi-a-GCST90032219	12	13737714	rs1805488	C	T	0.084035	0.119774	0.0255115	2.69998e-06	5959	Bifidobacteriaceae abundance in stool || id:ebi-a-GCST90032219	22.0421
ebi-a-GCST90032219	12	102091017	rs3809260	T	G	0.577622	-0.0655972	0.0141219	3.40001e-06	5959	Bifidobacteriaceae abundance in stool || id:ebi-a-GCST90032219	21.5767
ebi-a-GCST90032219	7	129112938	rs117494303	T	C	0.0180135	0.240592	0.0521582	4e-06	5959	Bifidobacteriaceae abundance in stool || id:ebi-a-GCST90032219	21.2773
ebi-a-GCST90032219	6	126223032	rs6900690	A	G	0.564601	0.0639833	0.0141899	6.49995e-06	5959	Bifidobacteriaceae abundance in stool || id:ebi-a-GCST90032219	20.3317
ebi-a-GCST90032219	8	1381052	rs2158787	T	C	0.0893939	0.110493	0.0245254	6.59994e-06	5959	Bifidobacteriaceae abundance in stool || id:ebi-a-GCST90032219	20.2973
ebi-a-GCST90032219	19	31056700	rs56220659	A	G	0.0402993	-0.160205	0.0355621	6.59994e-06	5959	Bifidobacteriaceae abundance in stool || id:ebi-a-GCST90032219	20.2945
ebi-a-GCST90032219	2	102068305	rs113201217	T	C	0.0148498	0.26238	0.05831	6.80002e-06	5959	Bifidobacteriaceae abundance in stool || id:ebi-a-GCST90032219	20.2477
ebi-a-GCST90032219	4	89440207	rs149200777	A	G	0.0101368	-0.312441	0.069483	6.90001e-06	5959	Bifidobacteriaceae abundance in stool || id:ebi-a-GCST90032219	20.2199
ebi-a-GCST90032219	6	82547009	rs74520489	T	C	0.0267227	-0.195262	0.0436247	7.59994e-06	5959	Bifidobacteriaceae abundance in stool || id:ebi-a-GCST90032219	20.0341
ebi-a-GCST90032219	15	74687747	rs74023499	T	A	0.0306826	-0.182107	0.0407157	7.69999e-06	5959	Bifidobacteriaceae abundance in stool || id:ebi-a-GCST90032219	20.0046
ebi-a-GCST90032219	2	212504999	rs7369560	T	C	0.954908	-0.151006	0.0338479	8.09991e-06	5959	Bifidobacteriaceae abundance in stool || id:ebi-a-GCST90032219	19.9033
ebi-a-GCST90032219	6	162127987	rs116865032	T	A	0.0263202	-0.195526	0.0439413	8.60003e-06	5959	Bifidobacteriaceae abundance in stool || id:ebi-a-GCST90032219	19.7999
ebi-a-GCST90032219	15	102426739	rs62030440	A	G	0.340214	-0.0683514	0.0154351	9.49992e-06	5959	Bifidobacteriaceae abundance in stool || id:ebi-a-GCST90032219	19.6099
ebi-a-GCST90032220	2	136616754	rs182549	T	C	0.587308	-0.206968	0.0224734	3.29989e-20	5959	Bifidobacterium adolescentis abundance in stool || id:ebi-a-GCST90032220	84.8143
ebi-a-GCST90032220	5	483564	rs56098739	G	A	0.299085	0.123291	0.0244984	4.79999e-07	5959	Bifidobacterium adolescentis abundance in stool || id:ebi-a-GCST90032220	25.3272
ebi-a-GCST90032220	19	6554132	rs549596639	A	G	0.0291723	-0.321574	0.065303	8.50002e-07	5959	Bifidobacterium adolescentis abundance in stool || id:ebi-a-GCST90032220	24.2491
ebi-a-GCST90032220	14	96081498	rs17092955	T	G	0.115094	-0.165315	0.0339814	1.09999e-06	5959	Bifidobacterium adolescentis abundance in stool || id:ebi-a-GCST90032220	23.6669
ebi-a-GCST90032220	10	1337012	rs55892303	G	C	0.247265	0.125537	0.0262787	1.79999e-06	5959	Bifidobacterium adolescentis abundance in stool || id:ebi-a-GCST90032220	22.8211
ebi-a-GCST90032220	10	97181855	rs17849163	C	T	0.249659	0.120378	0.0251932	1.79999e-06	5959	Bifidobacterium adolescentis abundance in stool || id:ebi-a-GCST90032220	22.8311
ebi-a-GCST90032220	13	107621619	rs9520255	T	C	0.688968	0.111115	0.0234837	2.19999e-06	5959	Bifidobacterium adolescentis abundance in stool || id:ebi-a-GCST90032220	22.3878
ebi-a-GCST90032220	3	124717140	rs114319347	G	C	0.0120472	-0.469817	0.0994123	2.30001e-06	5959	Bifidobacterium adolescentis abundance in stool || id:ebi-a-GCST90032220	22.3346
ebi-a-GCST90032220	14	81929088	rs140200601	T	C	0.290745	0.113001	0.0242159	3.09999e-06	5959	Bifidobacterium adolescentis abundance in stool || id:ebi-a-GCST90032220	21.7753
ebi-a-GCST90032220	19	30640169	rs335752	C	T	0.200794	0.130423	0.0279642	3.09999e-06	5959	Bifidobacterium adolescentis abundance in stool || id:ebi-a-GCST90032220	21.7522
ebi-a-GCST90032220	7	152249806	rs79931074	G	A	0.0636397	0.213489	0.0463538	4.09996e-06	5959	Bifidobacterium adolescentis abundance in stool || id:ebi-a-GCST90032220	21.2119
ebi-a-GCST90032220	12	121157983	rs78686363	A	G	0.0512175	-0.227139	0.0493098	4.09996e-06	5959	Bifidobacterium adolescentis abundance in stool || id:ebi-a-GCST90032220	21.2186
ebi-a-GCST90032220	3	196780820	rs6768653	G	A	0.928366	0.195529	0.0426163	4.49997e-06	5959	Bifidobacterium adolescentis abundance in stool || id:ebi-a-GCST90032220	21.0509
ebi-a-GCST90032220	7	142583330	rs17881456	C	A	0.939352	0.207193	0.0455853	5.49997e-06	5959	Bifidobacterium adolescentis abundance in stool || id:ebi-a-GCST90032220	20.6586
ebi-a-GCST90032220	15	48314143	rs139688845	A	G	0.057439	0.216822	0.0477455	5.60003e-06	5959	Bifidobacterium adolescentis abundance in stool || id:ebi-a-GCST90032220	20.6225
ebi-a-GCST90032220	21	39731913	rs2836338	C	A	0.48003	-0.0999606	0.0220739	5.89997e-06	5959	Bifidobacterium adolescentis abundance in stool || id:ebi-a-GCST90032220	20.5069
ebi-a-GCST90032220	14	79683956	rs716064	A	C	0.620069	-0.10581	0.0234062	6.19998e-06	5959	Bifidobacterium adolescentis abundance in stool || id:ebi-a-GCST90032220	20.4358
ebi-a-GCST90032220	17	6595930	rs170149	A	G	0.0339412	-0.273959	0.0607642	6.49995e-06	5959	Bifidobacterium adolescentis abundance in stool || id:ebi-a-GCST90032220	20.3271
ebi-a-GCST90032220	5	76924534	rs10055404	G	A	0.375234	-0.101644	0.0227161	7.69999e-06	5959	Bifidobacterium adolescentis abundance in stool || id:ebi-a-GCST90032220	20.0215
ebi-a-GCST90032220	12	66672022	rs113861295	T	C	0.0524786	0.222257	0.0497553	7.90005e-06	5959	Bifidobacterium adolescentis abundance in stool || id:ebi-a-GCST90032220	19.9541
ebi-a-GCST90032220	4	60255977	rs1511397	A	G	0.604741	0.0992589	0.0222703	8.30004e-06	5959	Bifidobacterium adolescentis abundance in stool || id:ebi-a-GCST90032220	19.8649
ebi-a-GCST90032221	2	136138627	rs3940549	G	A	0.421891	0.136898	0.0140552	1.99986e-22	5959	Bifidobacterium angulatum abundance in stool || id:ebi-a-GCST90032221	94.8681
ebi-a-GCST90032221	6	129237873	rs139280910	T	C	0.0220501	0.27243	0.0470849	7.19996e-09	5959	Bifidobacterium angulatum abundance in stool || id:ebi-a-GCST90032221	33.477
ebi-a-GCST90032221	7	118960155	rs184007219	A	T	0.026938	0.22982	0.0424134	5.99998e-08	5959	Bifidobacterium angulatum abundance in stool || id:ebi-a-GCST90032221	29.3609
ebi-a-GCST90032221	3	29411888	rs4368459	C	T	0.289345	0.0788769	0.0157142	5.19996e-07	5959	Bifidobacterium angulatum abundance in stool || id:ebi-a-GCST90032221	25.195
ebi-a-GCST90032221	22	18313584	rs440893	G	C	0.596199	-0.0694618	0.0138919	5.69994e-07	5959	Bifidobacterium angulatum abundance in stool || id:ebi-a-GCST90032221	25.0017
ebi-a-GCST90032221	11	47911056	rs145241256	A	G	0.0314132	0.191172	0.0389065	8.9e-07	5959	Bifidobacterium angulatum abundance in stool || id:ebi-a-GCST90032221	24.1437
ebi-a-GCST90032221	22	24233390	rs75991474	A	G	0.0118463	0.307141	0.0635986	1.40001e-06	5959	Bifidobacterium angulatum abundance in stool || id:ebi-a-GCST90032221	23.3228
ebi-a-GCST90032221	2	86258274	rs146343624	G	A	0.0164141	0.257503	0.0545776	2.39999e-06	5959	Bifidobacterium angulatum abundance in stool || id:ebi-a-GCST90032221	22.2605
ebi-a-GCST90032221	12	105713710	rs11608886	T	C	0.0139848	-0.2785	0.0590285	2.39999e-06	5959	Bifidobacterium angulatum abundance in stool || id:ebi-a-GCST90032221	22.2601
ebi-a-GCST90032221	16	86838656	rs58035862	T	C	0.0140289	0.274512	0.0581557	2.39999e-06	5959	Bifidobacterium angulatum abundance in stool || id:ebi-a-GCST90032221	22.2812
ebi-a-GCST90032221	18	73410769	rs7239769	A	G	0.206135	0.0796922	0.0169976	2.80001e-06	5959	Bifidobacterium angulatum abundance in stool || id:ebi-a-GCST90032221	21.9815
ebi-a-GCST90032221	8	70115259	rs148616087	T	C	0.0169306	0.246914	0.053016	3.2e-06	5959	Bifidobacterium angulatum abundance in stool || id:ebi-a-GCST90032221	21.6909
ebi-a-GCST90032221	19	30640169	rs335752	C	T	0.200794	0.0820507	0.017622	3.2e-06	5959	Bifidobacterium angulatum abundance in stool || id:ebi-a-GCST90032221	21.6797
[truncated: 8,362 more rows]

## Sheet: Table S3
Supplementary Table 3. 2488 SNPs for the 205 taxonomies from Dutch Microbiome Project in MR analysis of GM on DN phenotype
[truncated: 2,488 more rows]

[truncated: 16 more sheets: Table S4, Table S5, Table S6, Table S7, Table S8, Table S9, Table S10, Table S11, Table S12, Table S13, Table S14, Table S15, Table S16, Table S17, Table S18, Table S19]
